# Supplementary material for: Deep genome sequencing and variation analysis of 13 inbred mouse strains defines candidate phenotypic alleles, private variation and homozygous truncating mutations
Source: Genome Biol. 2016 Aug 1;17:167. doi: 10.1186/s13059-016-1024-y (PMC4968449; doi:10.1186/s13059-016-1024-y)
Supplement: Additional file 3: — Pairwise variant comparisons. The number of SNPs and indels shared between any two strains contained in the MGP variation catalogue. (XLSX 24 kb) [file 13059_2016_1024_MOESM3_ESM.xlsx]

## Sheet: Snps
Strains	129P2_OlaHsd	129S1_SvImJ	129S5SvEvBrd	AKR_J	A_J	BALB_cJ	BTBR_T+_Itpr3tf_J	BUB_BnJ	C3H_HeH	C3H_HeJ	C57BL_10J	C57BL_6NJ	C57BR_cdJ	C57L_J	C58_J	CAST_EiJ	CBA_J	DBA_1J	DBA_2J	FVB_NJ	I_LnJ	KK_HiJ	LEWES_EiJ	LP_J	MOLF_EiJ	NOD_ShiLtJ	NZB_B1NJ	NZO_HlLtJ	NZW_LacJ	PWK_PhJ	RF_J	SEA_GnJ	SPRET_EiJ	ST_bJ	WSB_EiJ	ZALENDE_EiJ
129P2_OlaHsd	5333316	4845159	4523247	2342604	2469609	2355163	2821701	2358802	2382513	2457810	125243	8412	1043520	1034292	1247819	2485426	2472166	2517188	2537969	2388972	2564359	2628690	2312774	4191232	2495044	2384601	2421037	2349812	2784934	2629117	2314004	2286327	2350744	2468334	2437310	2451389
129S1_SvImJ	0	5173413	4594167	2428964	2528557	2426547	2934334	2432750	2499125	2599910	126853	9134	1074136	1057237	1261713	2425219	2596685	2520299	2571663	2457398	2480171	2581231	2317727	4333472	2336772	2469397	2468401	2395651	2689614	2502152	2375180	2364902	2286172	2533184	2489433	2493611
129S5SvEvBrd	0	0	4697165	2224401	2301803	2207542	2671849	2251837	2325345	2373045	116907	7082	964967	958362	1147755	2225579	2368819	2301328	2331641	2245542	2266680	2364563	2190044	3928578	2155108	2267782	2259367	2193381	2464093	2282852	2207537	2193263	2125841	2312387	2277912	2299573
AKR_J	0	0	0	4954037	3015604	2856996	2284106	2947437	2880912	3000918	130881	8981	1159080	1134619	1317652	2334310	3070440	2794141	2824415	2753763	2732850	2450053	2425649	2571857	2100572	2895228	2387418	2442611	2465378	2208939	3725566	2635154	2187210	2838533	2603575	2605222
A_J	0	0	0	0	4936640	3511713	2334284	2818635	3376659	3511544	133372	8876	1018617	976525	1143364	2279512	3291300	2857846	2842149	2890241	2732354	2363815	2407131	2545359	2073006	2780943	2431523	2453694	2443649	2230021	2859798	2881710	2182224	2863574	2587726	2553002
BALB_cJ	0	0	0	0	0	4576885	2181206	2615690	3029828	3142437	123175	9214	978367	957363	1161865	2079093	3099585	2702202	2724518	2645291	2546351	2190445	2315787	2533286	1823294	2591101	2256094	2260443	2231958	2014756	2777365	3337100	2009212	2656493	2468211	2446648
BTBR_T+_Itpr3tf_J	0	0	0	0	0	0	4452238	2182248	2150325	2241267	157982	9227	1006778	1017341	1144065	2098673	2282953	2180819	2257768	2297810	2167858	2170410	2076411	3358442	1939834	2260144	2167306	2095563	2228979	2063250	2209091	2133005	1961537	2181621	2201831	2243639
BUB_BnJ	0	0	0	0	0	0	0	4982043	2649247	2764267	151466	8561	1089793	1049079	1273263	2346247	2814733	2572941	2609404	2965237	2550434	2463593	2429537	2398539	2115882	2927747	2393330	2378456	2458502	2292296	2870328	2481096	2211692	2762562	2609725	2607716
C3H_HeH	0	0	0	0	0	0	0	0	4813792	4745989	143976	7062	940826	923518	1130168	2262197	4103945	3049149	3116021	2597084	2643902	2264985	2325951	2492529	2183537	2564788	2309224	2251923	2354244	2346169	2812194	2671435	2159200	2753775	2455206	2465747
C3H_HeJ	0	0	0	0	0	0	0	0	0	5094580	150387	9235	983390	956672	1177077	2358948	4342665	3184425	3273719	2719416	2754216	2355417	2379282	2591750	2265172	2678617	2398945	2344723	2445548	2453763	2918333	2749684	2238436	2883202	2567238	2548637
C57BL_10J	0	0	0	0	0	0	0	0	0	0	349702	9734	131581	130942	191365	171923	150778	155945	150920	136985	143325	169508	130096	130142	183614	119107	163875	155559	145461	176302	121878	150922	157432	144998	132038	139189
C57BL_6NJ	0	0	0	0	0	0	0	0	0	0	0	14507	9361	8894	9283	7325	9094	8565	9165	8990	8560	8863	6177	9050	6688	9023	8643	9218	8748	7214	8666	8599	6016	8986	8497	7437
C57BR_cdJ	0	0	0	0	0	0	0	0	0	0	0	0	2601138	2244681	1231665	1214733	1046760	1079077	1151549	1102749	1302467	1227320	987941	1168664	1360611	1090637	1098396	1113370	1174670	1372866	1146667	1002130	1145084	1062441	1036676	1063208
C57L_J	0	0	0	0	0	0	0	0	0	0	0	0	0	2504490	1176801	1190391	1015240	1037433	1116620	1052497	1220161	1146891	974214	1114717	1290539	1022062	1032361	1080954	1095728	1313540	1140331	985749	1107669	1039882	1018491	1050593
C58_J	0	0	0	0	0	0	0	0	0	0	0	0	0	0	2834842	1361579	1263797	1297015	1350848	1237052	1340663	1443248	1225534	1272678	1342782	1318079	1285084	1346061	1406725	1345508	1341462	1167381	1258742	1269380	1303012	1291133
CAST_EiJ	0	0	0	0	0	0	0	0	0	0	0	0	0	0	0	20668547	2435509	2434960	2446194	2244461	2687135	2846875	3080813	2592013	10172636	2410679	2630271	2530083	2738337	9759747	2394372	2171969	9350776	2364723	3293254	3695813
CBA_J	0	0	0	0	0	0	0	0	0	0	0	0	0	0	0	0	5243332	3377538	3384505	2738479	2848664	2358010	2448613	2599876	2320024	2737744	2384825	2347921	2512866	2517462	2949220	2764516	2305161	2938759	2650714	2618826
DBA_1J	0	0	0	0	0	0	0	0	0	0	0	0	0	0	0	0	0	5129920	4653766	2593918	3003786	2604368	2337095	2576802	2416726	2519065	2418049	2517732	2544346	2527039	2737506	2642458	2276306	2717695	2502941	2469679
DBA_2J	0	0	0	0	0	0	0	0	0	0	0	0	0	0	0	0	0	0	5184367	2607147	3033976	2542299	2375044	2631894	2376043	2615534	2427210	2519847	2546078	2538476	2756161	2668906	2287589	2758097	2554238	2509744
FVB_NJ	0	0	0	0	0	0	0	0	0	0	0	0	0	0	0	0	0	0	0	4823906	2515983	2459162	2577647	2468049	1892180	2920667	2380246	2411526	2438651	2010096	2716019	2467352	2137497	2932370	2725306	2768373
I_LnJ	0	0	0	0	0	0	0	0	0	0	0	0	0	0	0	0	0	0	0	0	5547267	2533933	2337405	2636122	2793902	2568438	2483991	2382960	2752727	2767338	2677169	2513560	2471747	2643929	2516086	2544489
KK_HiJ	0	0	0	0	0	0	0	0	0	0	0	0	0	0	0	0	0	0	0	0	0	5893786	2252115	2607901	3059756	2616367	2676400	2646701	2912374	3226114	2491338	2208206	2627618	2515178	2410925	2434480
LEWES_EiJ	0	0	0	0	0	0	0	0	0	0	0	0	0	0	0	0	0	0	0	0	0	0	6532259	2334245	2532002	2455054	2287230	2255810	2305174	2748936	2458533	2236287	2994427	2477077	3727354	3807369
LP_J	0	0	0	0	0	0	0	0	0	0	0	0	0	0	0	0	0	0	0	0	0	0	0	5449992	2582764	2576764	2564026	2522967	2702344	2665822	2443915	2471918	2407499	2492304	2505478	2546779
MOLF_EiJ	0	0	0	0	0	0	0	0	0	0	0	0	0	0	0	0	0	0	0	0	0	0	0	0	19027914	2200980	2656254	2542870	2896511	13377933	2200596	1954419	8616268	2057893	2651479	3051497
NOD_ShiLtJ	0	0	0	0	0	0	0	0	0	0	0	0	0	0	0	0	0	0	0	0	0	0	0	0	0	5105596	2459054	2410805	2553454	2300052	2920694	2459120	2264139	2690988	2601063	2622064
NZB_B1NJ	0	0	0	0	0	0	0	0	0	0	0	0	0	0	0	0	0	0	0	0	0	0	0	0	0	0	5473344	3681379	3241543	2836091	2393229	2254720	2427035	2376244	2436107	2459698
NZO_HlLtJ	0	0	0	0	0	0	0	0	0	0	0	0	0	0	0	0	0	0	0	0	0	0	0	0	0	0	0	5314702	3417513	2627467	2355773	2289190	2349005	2421928	2391975	2421202
NZW_LacJ	0	0	0	0	0	0	0	0	0	0	0	0	0	0	0	0	0	0	0	0	0	0	0	0	0	0	0	0	5736045	3048826	2470252	2259947	2531681	2502237	2445105	2445355
PWK_PhJ	0	0	0	0	0	0	0	0	0	0	0	0	0	0	0	0	0	0	0	0	0	0	0	0	0	0	0	0	0	20315523	2387737	2085731	9079231	2354646	2949197	3340976
RF_J	0	0	0	0	0	0	0	0	0	0	0	0	0	0	0	0	0	0	0	0	0	0	0	0	0	0	0	0	0	0	5090115	2646364	2265593	2882944	2626978	2609827
SEA_GnJ	0	0	0	0	0	0	0	0	0	0	0	0	0	0	0	0	0	0	0	0	0	0	0	0	0	0	0	0	0	0	0	4603720	2043326	2483339	2397347	2348425
SPRET_EiJ	0	0	0	0	0	0	0	0	0	0	0	0	0	0	0	0	0	0	0	0	0	0	0	0	0	0	0	0	0	0	0	0	41668159	2257393	3143489	3528615
ST_bJ	0	0	0	0	0	0	0	0	0	0	0	0	0	0	0	0	0	0	0	0	0	0	0	0	0	0	0	0	0	0	0	0	0	5107777	2647170	2616009
WSB_EiJ	0	0	0	0	0	0	0	0	0	0	0	0	0	0	0	0	0	0	0	0	0	0	0	0	0	0	0	0	0	0	0	0	0	0	7106067	4096454
ZALENDE_EiJ	0	0	0	0	0	0	0	0	0	0	0	0	0	0	0	0	0	0	0	0	0	0	0	0	0	0	0	0	0	0	0	0	0	0	0	7912103

## Sheet: Indels
Strains	129P2_OlaHsd	129S1_SvImJ	129S5SvEvBrd	AKR_J	A_J	BALB_cJ	BTBR_T+_Itpr3tf_J	BUB_BnJ	C3H_HeH	C3H_HeJ	C57BL_10J	C57BL_6NJ	C57BR_cdJ	C57L_J	C58_J	CAST_EiJ	CBA_J	DBA_1J	DBA_2J	FVB_NJ	I_LnJ	KK_HiJ	LEWES_EiJ	LP_J	MOLF_EiJ	NOD_ShiLtJ	NZB_B1NJ	NZO_HlLtJ	NZW_LacJ	PWK_PhJ	RF_J	SEA_GnJ	SPRET_EiJ	ST_bJ	WSB_EiJ	ZALENDE_EiJ
129P2_OlaHsd	900845	751904	610314	340952	363631	348985	411023	336493	332529	361224	23302	5424	153922	151920	185903	274482	362508	365276	366449	348427	363744	377669	309101	643217	293329	343729	350607	344372	399901	303579	331052	328579	209628	358899	333301	317003
129S1_SvImJ	0	971202	627455	391571	411485	399436	472393	383663	376758	425334	26353	6754	172667	168630	207707	283572	423228	404914	413775	394547	389685	414557	330888	746039	291869	394477	394267	390200	430537	308573	376171	376628	212908	406808	370359	344324
129S5SvEvBrd	0	0	691030	290525	301547	290436	344099	290649	294388	310811	19004	4154	126234	124925	151028	226415	309522	297544	301017	292618	288074	304427	264064	531304	231023	293748	289919	285045	315634	242155	285006	285242	177233	297863	280854	269775
AKR_J	0	0	0	937075	495507	469177	353346	469930	433983	490745	27385	6722	185988	180602	213737	275063	500396	446932	456586	437046	432979	390360	339722	415075	262724	462048	376552	386751	391292	275151	615970	418466	204047	457362	379258	355671
A_J	0	0	0	0	942902	600020	365794	446853	523457	593797	28112	6638	165665	156911	188850	269384	551183	463225	463794	468886	441801	380383	343122	415572	257488	452243	387893	394196	392585	277402	459105	469493	203237	469500	380619	353114
BALB_cJ	0	0	0	0	0	881712	345293	413547	468656	530457	26806	6912	160985	155637	192042	246673	516270	442103	449051	429032	414418	354018	330700	421563	224777	420739	363703	367011	360745	250372	446424	561238	187495	434388	364893	340035
BTBR_T+_Itpr3tf_J	0	0	0	0	0	0	796476	332862	316348	358033	30333	6450	158209	158235	182882	245679	363458	339840	351836	357498	333932	338704	290823	545713	239195	347387	336274	325395	345696	252465	336331	323849	182039	341221	318384	307571
BUB_BnJ	0	0	0	0	0	0	0	929617	388607	440564	30221	6019	171963	163755	201795	273823	446497	400283	409982	472221	396297	387487	337208	378463	259399	466159	372916	371776	386016	279996	449783	387179	202598	436210	377674	353193
C3H_HeH	0	0	0	0	0	0	0	0	811853	753777	26947	5187	144618	141189	173567	256934	641690	466074	477033	389377	400734	337688	314794	377217	263038	381679	343130	335616	348870	279708	415492	401536	195204	414391	339087	323851
C3H_HeJ	0	0	0	0	0	0	0	0	0	970253	31316	6989	163672	157241	197064	280348	749880	530773	549270	443300	453959	382713	337876	427292	287769	432915	385489	379642	393077	307158	468282	447742	208790	474094	379333	352766
C57BL_10J	0	0	0	0	0	0	0	0	0	0	83930	8612	29386	28112	42147	23920	31221	32130	31233	27903	29227	34448	23045	27237	27236	25639	32755	32075	30602	25862	25475	30503	17248	30501	24814	23916
C57BL_6NJ	0	0	0	0	0	0	0	0	0	0	0	16716	7464	6962	7672	3961	6795	6449	6891	6437	6185	6537	4275	6825	3900	6554	6453	6879	6546	4021	6046	6141	2887	6723	5560	4677
C57BR_cdJ	0	0	0	0	0	0	0	0	0	0	0	0	485803	379981	212701	142515	172155	177626	187386	177384	209733	199353	144109	188019	171912	174972	177665	182238	192219	170146	181894	157033	106343	173120	154362	148964
C57L_J	0	0	0	0	0	0	0	0	0	0	0	0	0	460069	202174	139146	165181	168033	178981	167148	194544	184101	141615	178421	161117	162282	165845	176051	177226	160936	178770	152969	102490	166849	150895	147155
C58_J	0	0	0	0	0	0	0	0	0	0	0	0	0	0	547151	164280	209509	213712	221550	199962	216657	231441	178095	210347	169520	209083	209243	220049	228396	168496	213430	187143	119254	209913	196223	182579
CAST_EiJ	0	0	0	0	0	0	0	0	0	0	0	0	0	0	0	3183287	289980	286121	287314	266309	314953	334923	358742	303588	1177914	281873	308941	299606	320800	1090673	281031	254727	838111	280018	392847	428588
CBA_J	0	0	0	0	0	0	0	0	0	0	0	0	0	0	0	0	999006	565172	570350	443572	466350	383145	347342	426671	294683	439477	381841	379261	402830	316942	470153	449016	215571	480869	391550	361551
DBA_1J	0	0	0	0	0	0	0	0	0	0	0	0	0	0	0	0	0	955621	796104	412266	487407	416606	329756	417925	309194	401483	386850	403676	403751	315297	431856	424007	212879	434746	364539	338222
DBA_2J	0	0	0	0	0	0	0	0	0	0	0	0	0	0	0	0	0	0	973196	416894	492582	409359	334975	427394	301467	420455	387658	406495	403830	316979	438162	430770	213160	442456	373844	342992
FVB_NJ	0	0	0	0	0	0	0	0	0	0	0	0	0	0	0	0	0	0	0	915478	401639	395864	365176	394615	235054	474589	379487	387971	391842	248432	424899	386118	200093	479164	397852	383505
I_LnJ	0	0	0	0	0	0	0	0	0	0	0	0	0	0	0	0	0	0	0	0	1013686	401418	331359	413073	352466	403118	391535	376583	430236	341846	416418	395053	229236	425525	368000	351306
KK_HiJ	0	0	0	0	0	0	0	0	0	0	0	0	0	0	0	0	0	0	0	0	0	1078555	318074	419258	392704	412188	427067	427545	460179	400301	392689	345649	243775	405639	354602	332030
LEWES_EiJ	0	0	0	0	0	0	0	0	0	0	0	0	0	0	0	0	0	0	0	0	0	0	1211471	331833	294703	343927	326693	322255	328401	326503	339654	312010	274282	352758	549644	529869
LP_J	0	0	0	0	0	0	0	0	0	0	0	0	0	0	0	0	0	0	0	0	0	0	0	1019261	322764	408131	408134	406669	429705	327778	386124	393781	223362	397866	371016	351404
MOLF_EiJ	0	0	0	0	0	0	0	0	0	0	0	0	0	0	0	0	0	0	0	0	0	0	0	0	2892638	270959	332544	320857	365209	1626242	276503	242233	771490	259939	314480	351853
NOD_ShiLtJ	0	0	0	0	0	0	0	0	0	0	0	0	0	0	0	0	0	0	0	0	0	0	0	0	0	948286	386948	381774	402996	283148	457943	386802	209641	433022	378228	356917
NZB_B1NJ	0	0	0	0	0	0	0	0	0	0	0	0	0	0	0	0	0	0	0	0	0	0	0	0	0	0	1014782	620665	527709	347274	373957	351320	224112	383881	361007	340187
NZO_HlLtJ	0	0	0	0	0	0	0	0	0	0	0	0	0	0	0	0	0	0	0	0	0	0	0	0	0	0	0	992680	564615	324174	371526	359052	218437	392128	357561	336561
NZW_LacJ	0	0	0	0	0	0	0	0	0	0	0	0	0	0	0	0	0	0	0	0	0	0	0	0	0	0	0	0	1051170	375571	387369	353468	234540	404093	361637	337518
PWK_PhJ	0	0	0	0	0	0	0	0	0	0	0	0	0	0	0	0	0	0	0	0	0	0	0	0	0	0	0	0	0	3163591	297304	256497	818947	295533	357717	394179
RF_J	0	0	0	0	0	0	0	0	0	0	0	0	0	0	0	0	0	0	0	0	0	0	0	0	0	0	0	0	0	0	937091	414006	208946	458893	376656	351623
SEA_GnJ	0	0	0	0	0	0	0	0	0	0	0	0	0	0	0	0	0	0	0	0	0	0	0	0	0	0	0	0	0	0	0	857599	189117	391532	348108	318634
SPRET_EiJ	0	0	0	0	0	0	0	0	0	0	0	0	0	0	0	0	0	0	0	0	0	0	0	0	0	0	0	0	0	0	0	0	5253579	210737	293674	325307
ST_bJ	0	0	0	0	0	0	0	0	0	0	0	0	0	0	0	0	0	0	0	0	0	0	0	0	0	0	0	0	0	0	0	0	0	978238	391417	361419
WSB_EiJ	0	0	0	0	0	0	0	0	0	0	0	0	0	0	0	0	0	0	0	0	0	0	0	0	0	0	0	0	0	0	0	0	0	0	1413406	583135
ZALENDE_EiJ	0	0	0	0	0	0	0	0	0	0	0	0	0	0	0	0	0	0	0	0	0	0	0	0	0	0	0	0	0	0	0	0	0	0	0	1471480
