# Supplementary material for: Deep genome sequencing and variation analysis of 13 inbred mouse strains defines candidate phenotypic alleles, private variation and homozygous truncating mutations
Source: Genome Biol. 2016 Aug 1;17:167. doi: 10.1186/s13059-016-1024-y (PMC4968449; doi:10.1186/s13059-016-1024-y)
Supplement: Additional file 4: — Per strain genotype concordance with HapMap. Total HapMap positions available for comparison with each strain and the corresponding number of concordant sites. (XLSX 4 kb) [file 13059_2016_1024_MOESM4_ESM.xlsx]

## Sheet: Hapmap concordances and sensiti
#Strain	Total Hapmap Homozygous Locations	Concordant genotype calls	Sensitivity
BUB/BnJ	129213	127518	98.69%
C57BL/10J	128202	126512	98.68%
C57BR/cdJ	128788	127088	98.68%
C58/J	129825	128119	98.69%
DBA/1J	129440	127745	98.69%
I/LnJ	128365	126673	98.68%
KK/HiJ	128210	126515	98.68%
MOLF/EiJ	115572	114005	98.64%
NZB/B1NJ	116060	114473	98.63%
NZW/LacJ	126661	124978	98.67%
RF/J	122198	120586	98.68%
SEA/GnJ	128396	126698	98.68%
ST/bJ	128784	127082	98.68%
