# Supplementary material for: Deep genome sequencing and variation analysis of 13 inbred mouse strains defines candidate phenotypic alleles, private variation and homozygous truncating mutations
Source: Genome Biol. 2016 Aug 1;17:167. doi: 10.1186/s13059-016-1024-y (PMC4968449; doi:10.1186/s13059-016-1024-y)
Supplement: Additional file 5: — VEP, GMS and SIFT annotations for SNPs and indels in each of the 13 strains. Total number of SNPs and indels annotated into each functional consequence predicted by VEP. Total number of SNPs with an estimated moderate (using GMS), radical (GMS), tolerated (using SIFT) and deleterious (SIFT) effect is also provided. (XLSX 8 kb) [file 13059_2016_1024_MOESM5_ESM.xlsx]

## Sheet: SNPs
Consequence	BUB/BnJ	C57BL/10J	C57BR/cdJ	C58/J	DBA/1J	I/LnJ	KK/HiJ	MOLF/EiJ	NZB/B1NJ	NZW/LacJ	RF/J	SEA/GnJ	ST/bJ
3 prime UTR variant	11704	770	5327	5857	11220	11751	13144	41409	11871	12514	11813	10918	11448
5 prime UTR variant	1740	80	754	835	1673	1784	1885	5986	1701	1777	1781	1720	1583
Two or more consequences	1153529	99508	558182	673638	1229207	1286550	1327151	4357440	1261170	1343439	1213624	1118521	1197105
coding sequence variant	0	0	0	0	0	0	0	1	0	0	0	0	0
downstream gene variant	213966	15102	108791	126815	222738	233714	248894	743179	231929	243159	221751	205096	215055
initiator codon variant	7	0	3	5	13	8	12	34	6	7	8	7	8
intergenic variant	2485315	162903	1359739	1415712	2530624	2806016	2980484	9578868	2785674	2919684	2469898	2220652	2580484
intron variant	892652	54972	459359	485023	902052	965068	1062147	3529667	936818	959938	938899	832290	878411
mature miRNA variant	16	1	12	11	20	17	25	57	21	24	20	17	14
missense variant	6050	298	2948	3362	6198	6249	6197	17311	6367	6326	6174	6027	5578
non coding transcript variant	1	0	1	1	1	0	1	6	1	0	1	1	0
splice acceptor variant	5	1	2	4	8	11	6	15	5	9	8	12	5
splice donor variant	6	0	2	4	9	9	11	31	11	11	8	5	7
stop gained	37	0	16	20	31	34	42	85	36	40	34	31	40
stop lost	7	0	2	3	8	8	8	23	7	6	5	7	5
stop retained variant	6	0	3	3	4	4	5	25	6	5	6	5	5
synonymous variant	9751	581	4400	5238	9782	10389	10816	33710	10403	10434	9891	9309	9021
upstream gene variant	207251	15486	101597	118310	216332	225655	242956	719822	227250	238671	216194	199102	209008
SIFT Tolerated	10849	703	5345	6521	11284	11561	11211	32464	11346	11591	11348	10764	10481
SIFT No score	4975783	349401	2598026	2831333	5123504	5540807	5887387	19009653	5466677	5729522	5083695	4597486	5101998
SIFT Deleterious	2095	150	1033	1200	2162	2208	2040	5986	1994	2158	2210	2102	2035
GMS Radical	715	46	363	411	710	757	702	2034	722	750	723	698	720
GMS No score	4975783	349401	2598026	2831333	5123504	5540807	5887387	19009653	5466677	5729522	5083695	4597486	5101998
GMS Moderate	1718	93	855	1016	1730	1762	1723	4661	1714	1760	1777	1648	1641
Both Radical and Deleterious	201	21	107	114	196	218	200	605	200	216	209	193	206
Both Moderate and Deleterious	410	23	190	219	391	390	381	1070	361	389	413	374	390

## Sheet: Indels
Consequence	BUB/BnJ	C57BL/10J	C57BR/cdJ	C58/J	DBA/1J	I/LnJ	KK/HiJ	MOLF/EiJ	NZB/B1NJ	NZW/LacJ	RF/J	SEA/GnJ	ST/bJ
3 prime UTR variant	2655	203	1194	1416	2519	2559	2873	7958	2690	2780	2640	2429	2621
5 prime UTR variant	266	14	108	131	211	246	275	756	241	252	258	255	248
Two or more consequences	230698	23243	109901	136961	242333	251348	259502	720621	247736	261694	239497	220926	242683
coding sequence variant	1	1	1	1	1	1	1	2	1	1	1	1	1
downstream gene variant	41315	3760	20643	24385	42334	43472	47008	120263	44295	45962	41725	39036	42263
frameshift variant	41	4	26	35	53	52	56	172	62	61	56	57	59
inframe deletion	95	3	29	36	77	79	70	237	79	78	80	71	76
inframe insertion	74	5	23	33	72	71	70	202	67	68	60	67	57
initiator codon variant	0	0	0	1	0	0	0	0	0	0	0	0	0
intergenic variant	439795	38836	246492	262542	452957	490466	519764	1361766	493387	510560	433032	395464	473114
intron variant	173119	13774	87213	97931	172456	181545	201914	562819	182051	183931	177683	159713	174673
mature miRNA variant	7	1	9	6	7	9	7	13	10	11	10	11	5
non coding transcript variant	3	0	1	0	2	2	1	3	1	2	2	0	2
splice acceptor variant	3	0	2	1	2	4	3	10	2	2	1	2	4
splice donor variant	0	0	1	0	1	0	1	7	1	2	1	0	0
upstream gene variant	41545	4086	20160	23672	42596	43832	47010	117809	44159	45766	42045	39567	42432
