# Supplementary material for: Deep genome sequencing and variation analysis of 13 inbred mouse strains defines candidate phenotypic alleles, private variation and homozygous truncating mutations
Source: Genome Biol. 2016 Aug 1;17:167. doi: 10.1186/s13059-016-1024-y (PMC4968449; doi:10.1186/s13059-016-1024-y)
Supplement: Additional file 6: — Private SNPs with multiple VEP consequences. Private SNPs with multiple predicted VEP consequences for each strain strain. Consequence predictions are based on gene models obtained from Ensembl 78. (TXT 66669 kb) [file 13059_2016_1024_MOESM6_ESM.txt]

#Strain	chr	pos	ref	Alt_allele:Gene:Feature:Feature_type:Consequence:SIFT:Grantham
BUB_BnJ	1	10028296	T	C:ENSMUSG00000025917:ENSMUST00000190155:Transcript:intron_variant&NMD_transcript_variant::,C:ENSMUSG00000025917:ENSMUST00000027050:Transcript:intron_variant::,C:ENSMUSG00000025917:ENSMUST00000188619:Transcript:downstream_gene_variant::,C:ENSMUSG00000025917:ENSMUST00000139578:Transcript:downstream_gene_variant::,C:ENSMUSG00000025917:ENSMUST00000150509:Transcript:downstream_gene_variant::,C:ENSMUSG…
BUB_BnJ	1	105714852	G	A:ENSMUSG00000026319:ENSMUST00000188969:Transcript:intron_variant&non_coding_transcript_variant::,A:ENSMUSG00000026319:ENSMUST00000191293:Transcript:intron_variant&non_coding_transcript_variant::,A:ENSMUSG00000026319:ENSMUST00000039173:Transcript:intron_variant::,A:ENSMUSG00000026319:ENSMUST00000186807:Transcript:intron_variant&NMD_transcript_variant::,A:ENSMUSG00000104044:ENSMUST00000192363:Tran…
BUB_BnJ	1	106541043	A	G:ENSMUSG00000054006:ENSMUST00000149909:Transcript:upstream_gene_variant::,G:ENSMUSG00000057329:ENSMUST00000112751:Transcript:3_prime_UTR_variant::,G:ENSMUSG00000054006:ENSMUST00000144260:Transcript:upstream_gene_variant::
BUB_BnJ	1	106993816	A	G:ENSMUSG00000048775:ENSMUST00000027564:Transcript:intron_variant::,G:ENSMUSG00000048775:ENSMUST00000136766:Transcript:intron_variant&NMD_transcript_variant::
BUB_BnJ	1	107608106	A	C:ENSMUSG00000026315:ENSMUST00000123086:Transcript:downstream_gene_variant::,C:ENSMUSG00000026315:ENSMUST00000000514:Transcript:3_prime_UTR_variant::,C:ENSMUSG00000026315:ENSMUST00000112706:Transcript:3_prime_UTR_variant::,C:ENSMUSG00000026315:ENSMUST00000151283:Transcript:downstream_gene_variant::
BUB_BnJ	1	11833646	G	A:ENSMUSG00000057715:ENSMUST00000141512:Transcript:intron_variant&NMD_transcript_variant::,A:ENSMUSG00000057715:ENSMUST00000137824:Transcript:intron_variant::,A:ENSMUSG00000057715:ENSMUST00000179089:Transcript:intron_variant::,A:ENSMUSG00000057715:ENSMUST00000048613:Transcript:intron_variant::,A:ENSMUSG00000057715:ENSMUST00000185882:Transcript:intron_variant::
BUB_BnJ	1	119648459	C	T:ENSMUSG00000026383:ENSMUST00000027632:Transcript:5_prime_UTR_variant::,T:ENSMUSG00000026383:ENSMUST00000187194:Transcript:5_prime_UTR_variant::,T:ENSMUSG00000026383:ENSMUST00000163147:Transcript:intron_variant::,T:ENSMUSG00000026384:ENSMUST00000064091:Transcript:downstream_gene_variant::,T:ENSMUSG00000026383:ENSMUST00000191046:Transcript:intron_variant::,T:ENSMUSG00000026383:ENSMUST00000052404:…
BUB_BnJ	1	127484714	G	A:ENSMUSG00000026347:ENSMUST00000027585:Transcript:downstream_gene_variant::,A:ENSMUSG00000026347:ENSMUST00000160616:Transcript:downstream_gene_variant::,A:ENSMUSG00000036155:ENSMUST00000038361:Transcript:3_prime_UTR_variant::,A:ENSMUSG00000036155:ENSMUST00000171405:Transcript:downstream_gene_variant::
BUB_BnJ	1	127524055	G	A:ENSMUSG00000026347:ENSMUST00000027585:Transcript:intron_variant&NMD_transcript_variant::,A:ENSMUSG00000026347:ENSMUST00000160616:Transcript:intron_variant::,A:ENSMUSG00000026347:ENSMUST00000162406:Transcript:intron_variant&non_coding_transcript_variant::,A:ENSMUSG00000026347:ENSMUST00000185560:Transcript:intron_variant::
BUB_BnJ	1	127533866	G	A:ENSMUSG00000026347:ENSMUST00000027585:Transcript:intron_variant&NMD_transcript_variant::,A:ENSMUSG00000026347:ENSMUST00000160616:Transcript:intron_variant::,A:ENSMUSG00000026347:ENSMUST00000162406:Transcript:intron_variant&non_coding_transcript_variant::,A:ENSMUSG00000026347:ENSMUST00000185560:Transcript:intron_variant::
BUB_BnJ	1	127574172	A	G:ENSMUSG00000026347:ENSMUST00000027585:Transcript:intron_variant&NMD_transcript_variant::,G:ENSMUSG00000026347:ENSMUST00000160616:Transcript:intron_variant::,G:ENSMUSG00000026347:ENSMUST00000185560:Transcript:intron_variant::
BUB_BnJ	1	127575718	A	G:ENSMUSG00000026347:ENSMUST00000027585:Transcript:intron_variant&NMD_transcript_variant::,G:ENSMUSG00000026347:ENSMUST00000160616:Transcript:intron_variant::,G:ENSMUSG00000026347:ENSMUST00000185560:Transcript:intron_variant::
BUB_BnJ	1	127600780	C	T:ENSMUSG00000026347:ENSMUST00000027585:Transcript:intron_variant&NMD_transcript_variant::,T:ENSMUSG00000026347:ENSMUST00000160616:Transcript:intron_variant::,T:ENSMUSG00000026347:ENSMUST00000185560:Transcript:intron_variant::
BUB_BnJ	1	127624747	C	T:ENSMUSG00000026347:ENSMUST00000027585:Transcript:intron_variant&NMD_transcript_variant::,T:ENSMUSG00000026347:ENSMUST00000160616:Transcript:intron_variant::,T:ENSMUSG00000026347:ENSMUST00000185560:Transcript:intron_variant::
BUB_BnJ	1	127641398	A	C:ENSMUSG00000026347:ENSMUST00000027585:Transcript:intron_variant&NMD_transcript_variant::,C:ENSMUSG00000026347:ENSMUST00000160616:Transcript:intron_variant::,C:ENSMUSG00000026347:ENSMUST00000185560:Transcript:intron_variant::
BUB_BnJ	1	127656640	T	A:ENSMUSG00000026347:ENSMUST00000027585:Transcript:intron_variant&NMD_transcript_variant::,A:ENSMUSG00000026347:ENSMUST00000160616:Transcript:intron_variant::,A:ENSMUSG00000026347:ENSMUST00000185560:Transcript:intron_variant::
BUB_BnJ	1	130439381	G	A:ENSMUSG00000026399:ENSMUST00000027650:Transcript:3_prime_UTR_variant::,A:ENSMUSG00000087691:ENSMUST00000143266:Transcript:downstream_gene_variant::,A:ENSMUSG00000086825:ENSMUST00000130486:Transcript:upstream_gene_variant::,A:ENSMUSG00000026399:ENSMUST00000122830:Transcript:downstream_gene_variant::
BUB_BnJ	1	130596774	C	T:ENSMUSG00000042554:ENSMUST00000142416:Transcript:synonymous_variant::,T:ENSMUSG00000042554:ENSMUST00000039862:Transcript:synonymous_variant::,T:ENSMUSG00000042554:ENSMUST00000128128:Transcript:synonymous_variant::,T:ENSMUSG00000064395:ENSMUST00000082461:Transcript:upstream_gene_variant::
BUB_BnJ	1	130598856	C	A:ENSMUSG00000042554:ENSMUST00000142416:Transcript:intron_variant::,A:ENSMUSG00000042554:ENSMUST00000039862:Transcript:synonymous_variant::,A:ENSMUSG00000042554:ENSMUST00000128128:Transcript:intron_variant::,A:ENSMUSG00000064395:ENSMUST00000082461:Transcript:upstream_gene_variant::
BUB_BnJ	1	130635388	G	A:ENSMUSG00000026405:ENSMUST00000171642:Transcript:downstream_gene_variant::,A:ENSMUSG00000026405:ENSMUST00000027657:Transcript:3_prime_UTR_variant::
BUB_BnJ	1	130636004	C	G:ENSMUSG00000026405:ENSMUST00000171642:Transcript:downstream_gene_variant::,G:ENSMUSG00000026405:ENSMUST00000027657:Transcript:3_prime_UTR_variant::
BUB_BnJ	1	131167994	T	A:ENSMUSG00000026427:ENSMUST00000068791:Transcript:intron_variant::,A:ENSMUSG00000026427:ENSMUST00000131855:Transcript:intron_variant&NMD_transcript_variant::,A:ENSMUSG00000026427:ENSMUST00000112446:Transcript:intron_variant::,A:ENSMUSG00000026427:ENSMUST00000068805:Transcript:intron_variant::,A:ENSMUSG00000026427:ENSMUST00000153651:Transcript:intron_variant&non_coding_transcript_variant::,A:ENSM…
BUB_BnJ	1	134411106	G	A:ENSMUSG00000026457:ENSMUST00000027727:Transcript:upstream_gene_variant::,A:ENSMUSG00000026456:ENSMUST00000127412:Transcript:downstream_gene_variant::,A:ENSMUSG00000026456:ENSMUST00000173908:Transcript:downstream_gene_variant::,A:ENSMUSG00000026457:ENSMUST00000148822:Transcript:upstream_gene_variant::,A:ENSMUSG00000026456:ENSMUST00000172496:Transcript:downstream_gene_variant::,A:ENSMUSG000000264…
BUB_BnJ	1	140128746	T	A:ENSMUSG00000026365:ENSMUST00000123238:Transcript:intron_variant&NMD_transcript_variant::,A:ENSMUSG00000026365:ENSMUST00000192919:Transcript:intron_variant::,A:ENSMUSG00000026365:ENSMUST00000192880:Transcript:intron_variant::,A:ENSMUSG00000026365:ENSMUST00000111976:Transcript:intron_variant::,A:ENSMUSG00000026365:ENSMUST00000066859:Transcript:intron_variant::,A:ENSMUSG00000026365:ENSMUST00000111…
BUB_BnJ	1	146586185	A	G:ENSMUSG00000035131:ENSMUST00000166814:Transcript:intron_variant::,G:ENSMUSG00000035131:ENSMUST00000132847:Transcript:intron_variant::,G:ENSMUSG00000035131:ENSMUST00000128345:Transcript:intron_variant&NMD_transcript_variant::,G:ENSMUSG00000035131:ENSMUST00000074622:Transcript:intron_variant::
BUB_BnJ	1	146684389	T	A:ENSMUSG00000035131:ENSMUST00000166814:Transcript:intron_variant::,A:ENSMUSG00000035131:ENSMUST00000132847:Transcript:intron_variant::,A:ENSMUSG00000035131:ENSMUST00000128345:Transcript:intron_variant&NMD_transcript_variant::,A:ENSMUSG00000035131:ENSMUST00000074622:Transcript:intron_variant::
BUB_BnJ	1	146781324	A	C:ENSMUSG00000035131:ENSMUST00000166814:Transcript:intron_variant::,C:ENSMUSG00000035131:ENSMUST00000128345:Transcript:intron_variant&NMD_transcript_variant::,C:ENSMUSG00000035131:ENSMUST00000074622:Transcript:intron_variant::
BUB_BnJ	1	151820637	T	A:ENSMUSG00000043019:ENSMUST00000188145:Transcript:downstream_gene_variant::,A:ENSMUSG00000043019:ENSMUST00000191070:Transcript:downstream_gene_variant::,A:ENSMUSG00000043019:ENSMUST00000187951:Transcript:downstream_gene_variant::,A:ENSMUSG00000043019:ENSMUST00000059498:Transcript:3_prime_UTR_variant::
BUB_BnJ	1	151892679	G	A:ENSMUSG00000032666:ENSMUST00000121533:Transcript:downstream_gene_variant::,A:ENSMUSG00000032666:ENSMUST00000128433:Transcript:downstream_gene_variant::,A:ENSMUSG00000032666:ENSMUST00000044581:Transcript:3_prime_UTR_variant::,A:ENSMUSG00000032666:ENSMUST00000187603:Transcript:intron_variant&NMD_transcript_variant::
BUB_BnJ	1	151895471	C	T:ENSMUSG00000032666:ENSMUST00000121533:Transcript:intron_variant&NMD_transcript_variant::,T:ENSMUSG00000032666:ENSMUST00000128433:Transcript:intron_variant&non_coding_transcript_variant::,T:ENSMUSG00000032666:ENSMUST00000044581:Transcript:intron_variant::,T:ENSMUSG00000032666:ENSMUST00000187603:Transcript:intron_variant&NMD_transcript_variant::
BUB_BnJ	1	152059138	C	T:ENSMUSG00000032666:ENSMUST00000121533:Transcript:upstream_gene_variant::,T:ENSMUSG00000032666:ENSMUST00000044581:Transcript:intron_variant::,T:ENSMUSG00000032666:ENSMUST00000187603:Transcript:intron_variant&NMD_transcript_variant::
BUB_BnJ	1	152404986	C	G:ENSMUSG00000032649:ENSMUST00000127586:Transcript:intron_variant&NMD_transcript_variant::,G:ENSMUSG00000080878:ENSMUST00000121610:Transcript:downstream_gene_variant::,G:ENSMUSG00000032649:ENSMUST00000044311:Transcript:intron_variant::
BUB_BnJ	1	153088569	T	A:ENSMUSG00000042751:ENSMUST00000190960:Transcript:upstream_gene_variant::,A:ENSMUSG00000042751:ENSMUST00000186368:Transcript:intron_variant&NMD_transcript_variant::,A:ENSMUSG00000099969:ENSMUST00000190117:Transcript:intron_variant&non_coding_transcript_variant::,A:ENSMUSG00000042751:ENSMUST00000186621:Transcript:intron_variant::,A:ENSMUSG00000042751:ENSMUST00000043313:Transcript:intron_variant::
BUB_BnJ	1	156657552	C	T:ENSMUSG00000060519:ENSMUST00000188964:Transcript:intron_variant::,T:ENSMUSG00000060519:ENSMUST00000150557:Transcript:intron_variant&NMD_transcript_variant::,T:ENSMUSG00000060519:ENSMUST00000156861:Transcript:intron_variant&NMD_transcript_variant::,T:ENSMUSG00000060519:ENSMUST00000079625:Transcript:intron_variant::,T:ENSMUSG00000060519:ENSMUST00000122242:Transcript:intron_variant&NMD_transcript_…
BUB_BnJ	1	156815893	A	G:ENSMUSG00000026594:ENSMUST00000189316:Transcript:downstream_gene_variant::,G:ENSMUSG00000026594:ENSMUST00000185198:Transcript:intron_variant::,G:ENSMUSG00000026594:ENSMUST00000027886:Transcript:intron_variant::,G:ENSMUSG00000026594:ENSMUST00000192343:Transcript:intron_variant&NMD_transcript_variant::,G:ENSMUSG00000026594:ENSMUST00000171292:Transcript:intron_variant::,G:ENSMUSG00000026594:ENSMUS…
BUB_BnJ	1	161033577	C	A:ENSMUSG00000084667:ENSMUST00000122718:Transcript:upstream_gene_variant::,A:ENSMUSG00000053332:ENSMUST00000160497:Transcript:upstream_gene_variant::,A:ENSMUSG00000053332:ENSMUST00000159404:Transcript:upstream_gene_variant::,A:ENSMUSG00000053332:ENSMUST00000159037:Transcript:upstream_gene_variant::,A:ENSMUSG00000053332:ENSMUST00000159706:Transcript:upstream_gene_variant::,A:ENSMUSG00000065735:ENS…
BUB_BnJ	1	164147139	A	C:ENSMUSG00000026580:ENSMUST00000161152:Transcript:intron_variant&NMD_transcript_variant::,C:ENSMUSG00000026579:ENSMUST00000086040:Transcript:upstream_gene_variant::,C:ENSMUSG00000090081:ENSMUST00000161943:Transcript:upstream_gene_variant::,C:ENSMUSG00000026580:ENSMUST00000161020:Transcript:intron_variant&non_coding_transcript_variant::,C:ENSMUSG00000026580:ENSMUST00000162746:Transcript:intron_va…
BUB_BnJ	1	164337949	A	T:ENSMUSG00000026575:ENSMUST00000191947:Transcript:intron_variant::,T:ENSMUSG00000026575:ENSMUST00000193237:Transcript:downstream_gene_variant::,T:ENSMUSG00000026575:ENSMUST00000086028:Transcript:intron_variant::,T:ENSMUSG00000026575:ENSMUST00000195474:Transcript:intron_variant&non_coding_transcript_variant::,T:ENSMUSG00000026575:ENSMUST00000193808:Transcript:intron_variant&NMD_transcript_variant…
BUB_BnJ	1	16501972	A	C:ENSMUSG00000025920:ENSMUST00000115359:Transcript:intron_variant::,C:ENSMUSG00000025920:ENSMUST00000151888:Transcript:intron_variant::,C:ENSMUSG00000025920:ENSMUST00000162751:Transcript:intron_variant::,C:ENSMUSG00000025920:ENSMUST00000159558:Transcript:intron_variant::,C:ENSMUSG00000025920:ENSMUST00000054668:Transcript:intron_variant::,C:ENSMUSG00000025920:ENSMUST00000131257:Transcript:intron_v…
BUB_BnJ	1	165624485	C	T:ENSMUSG00000026566:ENSMUST00000193910:Transcript:intron_variant&NMD_transcript_variant::,T:ENSMUSG00000026566:ENSMUST00000068705:Transcript:intron_variant::,T:ENSMUSG00000026566:ENSMUST00000193172:Transcript:intron_variant&non_coding_transcript_variant::,T:ENSMUSG00000026566:ENSMUST00000193023:Transcript:intron_variant::,T:ENSMUSG00000026566:ENSMUST00000111435:Transcript:intron_variant::,T:ENSM…
BUB_BnJ	1	168154969	T	A:ENSMUSG00000052534:ENSMUST00000176790:Transcript:downstream_gene_variant::,A:ENSMUSG00000052534:ENSMUST00000064438:Transcript:downstream_gene_variant::,A:ENSMUSG00000052534:ENSMUST00000176540:Transcript:3_prime_UTR_variant::,A:ENSMUSG00000052534:ENSMUST00000097471:Transcript:downstream_gene_variant::,A:ENSMUSG00000052534:ENSMUST00000188912:Transcript:intron_variant::
BUB_BnJ	1	169498360	A	G:ENSMUSG00000026683:ENSMUST00000028000:Transcript:3_prime_UTR_variant::,G:ENSMUSG00000026683:ENSMUST00000111368:Transcript:3_prime_UTR_variant::
BUB_BnJ	1	169744380	C	T:ENSMUSG00000038530:ENSMUST00000132567:Transcript:non_coding_transcript_exon_variant&non_coding_transcript_variant::,T:ENSMUSG00000038530:ENSMUST00000027991:Transcript:missense_variant:deleterious(0):56,T:ENSMUSG00000038530:ENSMUST00000111357:Transcript:intron_variant::
BUB_BnJ	1	171051674	G	A:ENSMUSG00000059498:ENSMUST00000168817:Transcript:non_coding_transcript_exon_variant&non_coding_transcript_variant::,A:ENSMUSG00000059498:ENSMUST00000169017:Transcript:synonymous_variant::,A:ENSMUSG00000059498:ENSMUST00000164044:Transcript:synonymous_variant::
BUB_BnJ	1	171124043	G	T:ENSMUSG00000026649:ENSMUST00000143623:Transcript:intron_variant&NMD_transcript_variant::,T:ENSMUSG00000026649:ENSMUST00000129651:Transcript:intron_variant::,T:ENSMUSG00000026649:ENSMUST00000151340:Transcript:intron_variant::,T:ENSMUSG00000026649:ENSMUST00000124157:Transcript:upstream_gene_variant::,T:ENSMUSG00000026649:ENSMUST00000027959:Transcript:intron_variant::,T:ENSMUSG00000026649:ENSMUST0…
BUB_BnJ	1	171125539	A	G:ENSMUSG00000026649:ENSMUST00000143623:Transcript:intron_variant&NMD_transcript_variant::,G:ENSMUSG00000026649:ENSMUST00000129651:Transcript:intron_variant::,G:ENSMUSG00000026649:ENSMUST00000151340:Transcript:intron_variant::,G:ENSMUSG00000026649:ENSMUST00000124157:Transcript:intron_variant::,G:ENSMUSG00000026649:ENSMUST00000027959:Transcript:intron_variant::,G:ENSMUSG00000026649:ENSMUST00000156…
BUB_BnJ	1	171127759	G	C:ENSMUSG00000026649:ENSMUST00000143623:Transcript:downstream_gene_variant::,C:ENSMUSG00000026649:ENSMUST00000129651:Transcript:downstream_gene_variant::,C:ENSMUSG00000026649:ENSMUST00000151340:Transcript:downstream_gene_variant::,C:ENSMUSG00000026649:ENSMUST00000124157:Transcript:downstream_gene_variant::,C:ENSMUSG00000026649:ENSMUST00000027959:Transcript:downstream_gene_variant::,C:ENSMUSG00000…
BUB_BnJ	1	171216586	G	A:ENSMUSG00000005677:ENSMUST00000075469:Transcript:intron_variant::,A:ENSMUSG00000005674:ENSMUST00000130529:Transcript:downstream_gene_variant::,A:ENSMUSG00000005677:ENSMUST00000152865:Transcript:intron_variant&non_coding_transcript_variant::,A:ENSMUSG00000005677:ENSMUST00000149404:Transcript:intron_variant&non_coding_transcript_variant::,A:ENSMUSG00000005674:ENSMUST00000111327:Transcript:downstr…
BUB_BnJ	1	171217526	C	T:ENSMUSG00000005677:ENSMUST00000075469:Transcript:intron_variant::,T:ENSMUSG00000005674:ENSMUST00000130529:Transcript:downstream_gene_variant::,T:ENSMUSG00000005677:ENSMUST00000152865:Transcript:non_coding_transcript_exon_variant&non_coding_transcript_variant::,T:ENSMUSG00000005677:ENSMUST00000149404:Transcript:non_coding_transcript_exon_variant&non_coding_transcript_variant::,T:ENSMUSG000000056…
BUB_BnJ	1	171289966	C	A:ENSMUSG00000053483:ENSMUST00000174720:Transcript:upstream_gene_variant::,A:ENSMUSG00000062963:ENSMUST00000111302:Transcript:intron_variant::,A:ENSMUSG00000053483:ENSMUST00000065941:Transcript:upstream_gene_variant::,A:ENSMUSG00000062963:ENSMUST00000080001:Transcript:intron_variant::,A:ENSMUSG00000053483:ENSMUST00000147176:Transcript:upstream_gene_variant::,A:ENSMUSG00000062963:ENSMUST0000013897…
BUB_BnJ	1	171331519	T	A:ENSMUSG00000013973:ENSMUST00000064950:Transcript:intron_variant::,A:ENSMUSG00000013973:ENSMUST00000097467:Transcript:5_prime_UTR_variant::,A:ENSMUSG00000013973:ENSMUST00000111299:Transcript:intron_variant::,A:ENSMUSG00000013973:ENSMUST00000111300:Transcript:intron_variant::,A:ENSMUSG00000013973:ENSMUST00000142063:Transcript:intron_variant::,A:ENSMUSG00000013973:ENSMUST00000135150:Transcript:int…
BUB_BnJ	1	171340221	C	T:ENSMUSG00000013997:ENSMUST00000148339:Transcript:downstream_gene_variant::,T:ENSMUSG00000013997:ENSMUST00000146428:Transcript:intron_variant&non_coding_transcript_variant::,T:ENSMUSG00000013973:ENSMUST00000131653:Transcript:downstream_gene_variant::,T:ENSMUSG00000013973:ENSMUST00000111299:Transcript:synonymous_variant::,T:ENSMUSG00000013973:ENSMUST00000135150:Transcript:downstream_gene_variant:…
BUB_BnJ	1	171382646	C	T:ENSMUSG00000006411:ENSMUST00000094325:Transcript:synonymous_variant::,T:ENSMUSG00000006411:ENSMUST00000111286:Transcript:synonymous_variant::,T:ENSMUSG00000006411:ENSMUST00000006578:Transcript:synonymous_variant::
BUB_BnJ	1	171385123	G	A:ENSMUSG00000006411:ENSMUST00000094325:Transcript:synonymous_variant::,A:ENSMUSG00000006411:ENSMUST00000111286:Transcript:synonymous_variant::,A:ENSMUSG00000048865:ENSMUST00000194914:Transcript:upstream_gene_variant::,A:ENSMUSG00000048865:ENSMUST00000056449:Transcript:upstream_gene_variant::,A:ENSMUSG00000006411:ENSMUST00000006578:Transcript:synonymous_variant::,A:ENSMUSG00000048865:ENSMUST00000…
BUB_BnJ	1	171386867	C	T:ENSMUSG00000006411:ENSMUST00000094325:Transcript:3_prime_UTR_variant::,T:ENSMUSG00000006411:ENSMUST00000111286:Transcript:3_prime_UTR_variant::,T:ENSMUSG00000048865:ENSMUST00000194914:Transcript:upstream_gene_variant::,T:ENSMUSG00000048865:ENSMUST00000056449:Transcript:upstream_gene_variant::,T:ENSMUSG00000006411:ENSMUST00000006578:Transcript:3_prime_UTR_variant::,T:ENSMUSG00000048865:ENSMUST00…
BUB_BnJ	1	171387939	G	A:ENSMUSG00000006411:ENSMUST00000094325:Transcript:3_prime_UTR_variant::,A:ENSMUSG00000006411:ENSMUST00000111286:Transcript:3_prime_UTR_variant::,A:ENSMUSG00000048865:ENSMUST00000194914:Transcript:upstream_gene_variant::,A:ENSMUSG00000048865:ENSMUST00000056449:Transcript:upstream_gene_variant::,A:ENSMUSG00000006411:ENSMUST00000006578:Transcript:3_prime_UTR_variant::,A:ENSMUSG00000048865:ENSMUST00…
BUB_BnJ	1	171389160	G	A:ENSMUSG00000006411:ENSMUST00000094325:Transcript:downstream_gene_variant::,A:ENSMUSG00000006411:ENSMUST00000111286:Transcript:downstream_gene_variant::,A:ENSMUSG00000048865:ENSMUST00000194914:Transcript:non_coding_transcript_exon_variant&non_coding_transcript_variant::,A:ENSMUSG00000048865:ENSMUST00000056449:Transcript:5_prime_UTR_variant::,A:ENSMUSG00000006411:ENSMUST00000006578:Transcript:dow…
BUB_BnJ	1	171403842	C	T:ENSMUSG00000048865:ENSMUST00000056449:Transcript:synonymous_variant::,T:ENSMUSG00000048865:ENSMUST00000131607:Transcript:non_coding_transcript_exon_variant&non_coding_transcript_variant::,T:ENSMUSG00000048865:ENSMUST00000135312:Transcript:non_coding_transcript_exon_variant&non_coding_transcript_variant::
BUB_BnJ	1	171404837	G	A:ENSMUSG00000048865:ENSMUST00000056449:Transcript:missense_variant:deleterious(0.01):46,A:ENSMUSG00000048865:ENSMUST00000131607:Transcript:non_coding_transcript_exon_variant&non_coding_transcript_variant::,A:ENSMUSG00000048865:ENSMUST00000135312:Transcript:non_coding_transcript_exon_variant&non_coding_transcript_variant::
BUB_BnJ	1	171408034	C	T:ENSMUSG00000026641:ENSMUST00000159466:Transcript:upstream_gene_variant::,T:ENSMUSG00000048865:ENSMUST00000056449:Transcript:missense_variant:tolerated(0.06):74,T:ENSMUSG00000026641:ENSMUST00000161241:Transcript:upstream_gene_variant::,T:ENSMUSG00000026641:ENSMUST00000159207:Transcript:upstream_gene_variant::,T:ENSMUSG00000026641:ENSMUST00000001284:Transcript:upstream_gene_variant::,T:ENSMUSG000…
BUB_BnJ	1	171409886	G	A:ENSMUSG00000026641:ENSMUST00000159466:Transcript:upstream_gene_variant::,A:ENSMUSG00000048865:ENSMUST00000056449:Transcript:3_prime_UTR_variant::,A:ENSMUSG00000026641:ENSMUST00000161241:Transcript:upstream_gene_variant::,A:ENSMUSG00000026641:ENSMUST00000159207:Transcript:upstream_gene_variant::,A:ENSMUSG00000026641:ENSMUST00000001284:Transcript:upstream_gene_variant::,A:ENSMUSG00000026641:ENSMU…
BUB_BnJ	1	171410036	C	T:ENSMUSG00000026641:ENSMUST00000159466:Transcript:upstream_gene_variant::,T:ENSMUSG00000048865:ENSMUST00000056449:Transcript:3_prime_UTR_variant::,T:ENSMUSG00000026641:ENSMUST00000161241:Transcript:upstream_gene_variant::,T:ENSMUSG00000026641:ENSMUST00000159207:Transcript:upstream_gene_variant::,T:ENSMUSG00000026641:ENSMUST00000001284:Transcript:upstream_gene_variant::,T:ENSMUSG00000026641:ENSMU…
BUB_BnJ	1	171412429	C	T:ENSMUSG00000026641:ENSMUST00000159466:Transcript:intron_variant&non_coding_transcript_variant::,T:ENSMUSG00000048865:ENSMUST00000056449:Transcript:downstream_gene_variant::,T:ENSMUSG00000026641:ENSMUST00000161241:Transcript:intron_variant::,T:ENSMUSG00000026641:ENSMUST00000159207:Transcript:intron_variant::,T:ENSMUSG00000026641:ENSMUST00000001284:Transcript:intron_variant&NMD_transcript_variant…
BUB_BnJ	1	171414002	C	T:ENSMUSG00000026641:ENSMUST00000159466:Transcript:intron_variant&non_coding_transcript_variant::,T:ENSMUSG00000026641:ENSMUST00000159371:Transcript:upstream_gene_variant::,T:ENSMUSG00000048865:ENSMUST00000056449:Transcript:downstream_gene_variant::,T:ENSMUSG00000026641:ENSMUST00000161241:Transcript:intron_variant::,T:ENSMUSG00000026641:ENSMUST00000159207:Transcript:intron_variant::,T:ENSMUSG0000…
BUB_BnJ	1	171415564	G	A:ENSMUSG00000103711:ENSMUST00000194029:Transcript:upstream_gene_variant::,A:ENSMUSG00000026641:ENSMUST00000159466:Transcript:non_coding_transcript_exon_variant&non_coding_transcript_variant::,A:ENSMUSG00000026641:ENSMUST00000159371:Transcript:upstream_gene_variant::,A:ENSMUSG00000103711:ENSMUST00000171362:Transcript:upstream_gene_variant::,A:ENSMUSG00000026641:ENSMUST00000161241:Transcript:intro…
BUB_BnJ	1	171415574	A	G:ENSMUSG00000103711:ENSMUST00000194029:Transcript:upstream_gene_variant::,G:ENSMUSG00000026641:ENSMUST00000159466:Transcript:non_coding_transcript_exon_variant&non_coding_transcript_variant::,G:ENSMUSG00000026641:ENSMUST00000159371:Transcript:upstream_gene_variant::,G:ENSMUSG00000103711:ENSMUST00000171362:Transcript:upstream_gene_variant::,G:ENSMUSG00000026641:ENSMUST00000161241:Transcript:intro…
BUB_BnJ	1	171416129	T	A:ENSMUSG00000103711:ENSMUST00000194029:Transcript:upstream_gene_variant::,A:ENSMUSG00000026641:ENSMUST00000159466:Transcript:downstream_gene_variant::,A:ENSMUSG00000026641:ENSMUST00000159371:Transcript:upstream_gene_variant::,A:ENSMUSG00000103711:ENSMUST00000171362:Transcript:upstream_gene_variant::,A:ENSMUSG00000026641:ENSMUST00000161241:Transcript:splice_region_variant&intron_variant::,A:ENSMU…
BUB_BnJ	1	171416535	G	A:ENSMUSG00000103711:ENSMUST00000194029:Transcript:upstream_gene_variant::,A:ENSMUSG00000026641:ENSMUST00000159466:Transcript:downstream_gene_variant::,A:ENSMUSG00000026641:ENSMUST00000159371:Transcript:upstream_gene_variant::,A:ENSMUSG00000103711:ENSMUST00000171362:Transcript:upstream_gene_variant::,A:ENSMUSG00000026641:ENSMUST00000161241:Transcript:intron_variant::,A:ENSMUSG00000026641:ENSMUST0…
BUB_BnJ	1	171416775	G	A:ENSMUSG00000103711:ENSMUST00000194029:Transcript:upstream_gene_variant::,A:ENSMUSG00000026641:ENSMUST00000159466:Transcript:downstream_gene_variant::,A:ENSMUSG00000026641:ENSMUST00000159371:Transcript:upstream_gene_variant::,A:ENSMUSG00000103711:ENSMUST00000171362:Transcript:upstream_gene_variant::,A:ENSMUSG00000026641:ENSMUST00000161241:Transcript:intron_variant::,A:ENSMUSG00000026641:ENSMUST0…
BUB_BnJ	1	171586295	T	C:ENSMUSG00000004707:ENSMUST00000004827:Transcript:downstream_gene_variant::,C:ENSMUSG00000004707:ENSMUST00000068878:Transcript:downstream_gene_variant::,C:ENSMUSG00000004707:ENSMUST00000143463:Transcript:downstream_gene_variant::,C:ENSMUSG00000004709:ENSMUST00000195804:Transcript:downstream_gene_variant::,C:ENSMUSG00000004709:ENSMUST00000194797:Transcript:intron_variant&NMD_transcript_variant::,…
BUB_BnJ	1	171586379	C	T:ENSMUSG00000004707:ENSMUST00000004827:Transcript:downstream_gene_variant::,T:ENSMUSG00000004707:ENSMUST00000068878:Transcript:downstream_gene_variant::,T:ENSMUSG00000004707:ENSMUST00000143463:Transcript:downstream_gene_variant::,T:ENSMUSG00000004709:ENSMUST00000195804:Transcript:downstream_gene_variant::,T:ENSMUSG00000004709:ENSMUST00000194797:Transcript:intron_variant&NMD_transcript_variant::,…
BUB_BnJ	1	171586512	T	G:ENSMUSG00000004707:ENSMUST00000004827:Transcript:downstream_gene_variant::,G:ENSMUSG00000004707:ENSMUST00000068878:Transcript:downstream_gene_variant::,G:ENSMUSG00000004707:ENSMUST00000143463:Transcript:downstream_gene_variant::,G:ENSMUSG00000004709:ENSMUST00000195804:Transcript:downstream_gene_variant::,G:ENSMUSG00000004709:ENSMUST00000194797:Transcript:intron_variant&NMD_transcript_variant::,…
BUB_BnJ	1	171586565	G	A:ENSMUSG00000004707:ENSMUST00000004827:Transcript:downstream_gene_variant::,A:ENSMUSG00000004707:ENSMUST00000068878:Transcript:downstream_gene_variant::,A:ENSMUSG00000004707:ENSMUST00000143463:Transcript:downstream_gene_variant::,A:ENSMUSG00000004709:ENSMUST00000195804:Transcript:downstream_gene_variant::,A:ENSMUSG00000004709:ENSMUST00000194797:Transcript:intron_variant&NMD_transcript_variant::,…
BUB_BnJ	1	171586713	C	A:ENSMUSG00000004707:ENSMUST00000004827:Transcript:downstream_gene_variant::,A:ENSMUSG00000004707:ENSMUST00000068878:Transcript:downstream_gene_variant::,A:ENSMUSG00000004707:ENSMUST00000143463:Transcript:downstream_gene_variant::,A:ENSMUSG00000004709:ENSMUST00000195804:Transcript:downstream_gene_variant::,A:ENSMUSG00000004709:ENSMUST00000194797:Transcript:intron_variant&NMD_transcript_variant::,…
BUB_BnJ	1	171586714	C	G:ENSMUSG00000004707:ENSMUST00000004827:Transcript:downstream_gene_variant::,G:ENSMUSG00000004707:ENSMUST00000068878:Transcript:downstream_gene_variant::,G:ENSMUSG00000004707:ENSMUST00000143463:Transcript:downstream_gene_variant::,G:ENSMUSG00000004709:ENSMUST00000195804:Transcript:downstream_gene_variant::,G:ENSMUSG00000004709:ENSMUST00000194797:Transcript:intron_variant&NMD_transcript_variant::,…
BUB_BnJ	1	171590334	A	G:ENSMUSG00000004707:ENSMUST00000004827:Transcript:intron_variant::,G:ENSMUSG00000004707:ENSMUST00000068878:Transcript:intron_variant::,G:ENSMUSG00000004707:ENSMUST00000143463:Transcript:intron_variant&NMD_transcript_variant::,G:ENSMUSG00000004709:ENSMUST00000194797:Transcript:intron_variant&NMD_transcript_variant::,G:ENSMUSG00000004707:ENSMUST00000111277:Transcript:downstream_gene_variant::
BUB_BnJ	1	171590451	C	T:ENSMUSG00000004707:ENSMUST00000004827:Transcript:intron_variant::,T:ENSMUSG00000004707:ENSMUST00000068878:Transcript:intron_variant::,T:ENSMUSG00000004707:ENSMUST00000143463:Transcript:intron_variant&NMD_transcript_variant::,T:ENSMUSG00000004709:ENSMUST00000194797:Transcript:intron_variant&NMD_transcript_variant::,T:ENSMUSG00000004707:ENSMUST00000111277:Transcript:downstream_gene_variant::
BUB_BnJ	1	171591901	G	T:ENSMUSG00000004707:ENSMUST00000004827:Transcript:intron_variant::,T:ENSMUSG00000004707:ENSMUST00000068878:Transcript:intron_variant::,T:ENSMUSG00000004707:ENSMUST00000143463:Transcript:intron_variant&NMD_transcript_variant::,T:ENSMUSG00000004709:ENSMUST00000194797:Transcript:intron_variant&NMD_transcript_variant::,T:ENSMUSG00000004707:ENSMUST00000111277:Transcript:intron_variant::
BUB_BnJ	1	171593571	C	T:ENSMUSG00000004707:ENSMUST00000004827:Transcript:intron_variant::,T:ENSMUSG00000004707:ENSMUST00000068878:Transcript:intron_variant::,T:ENSMUSG00000004707:ENSMUST00000143463:Transcript:intron_variant&NMD_transcript_variant::,T:ENSMUSG00000004709:ENSMUST00000194797:Transcript:intron_variant&NMD_transcript_variant::,T:ENSMUSG00000004707:ENSMUST00000111277:Transcript:intron_variant::
BUB_BnJ	1	171594253	T	C:ENSMUSG00000004707:ENSMUST00000004827:Transcript:intron_variant::,C:ENSMUSG00000004707:ENSMUST00000068878:Transcript:intron_variant::,C:ENSMUSG00000004707:ENSMUST00000143463:Transcript:intron_variant&NMD_transcript_variant::,C:ENSMUSG00000004709:ENSMUST00000194797:Transcript:intron_variant&NMD_transcript_variant::,C:ENSMUSG00000004707:ENSMUST00000111277:Transcript:intron_variant::
BUB_BnJ	1	171594616	T	G:ENSMUSG00000004707:ENSMUST00000004827:Transcript:intron_variant::,G:ENSMUSG00000004707:ENSMUST00000068878:Transcript:intron_variant::,G:ENSMUSG00000004707:ENSMUST00000143463:Transcript:intron_variant&NMD_transcript_variant::,G:ENSMUSG00000004709:ENSMUST00000194797:Transcript:intron_variant&NMD_transcript_variant::,G:ENSMUSG00000004707:ENSMUST00000111277:Transcript:intron_variant::
BUB_BnJ	1	171594792	G	A:ENSMUSG00000004707:ENSMUST00000004827:Transcript:intron_variant::,A:ENSMUSG00000004707:ENSMUST00000068878:Transcript:intron_variant::,A:ENSMUSG00000004707:ENSMUST00000143463:Transcript:intron_variant&NMD_transcript_variant::,A:ENSMUSG00000004709:ENSMUST00000194797:Transcript:intron_variant&NMD_transcript_variant::,A:ENSMUSG00000004707:ENSMUST00000111277:Transcript:intron_variant::
BUB_BnJ	1	171595400	A	G:ENSMUSG00000004707:ENSMUST00000004827:Transcript:intron_variant::,G:ENSMUSG00000004707:ENSMUST00000068878:Transcript:intron_variant::,G:ENSMUSG00000004707:ENSMUST00000143463:Transcript:intron_variant&NMD_transcript_variant::,G:ENSMUSG00000004709:ENSMUST00000194797:Transcript:intron_variant&NMD_transcript_variant::,G:ENSMUSG00000004707:ENSMUST00000111277:Transcript:intron_variant::
BUB_BnJ	1	171595541	T	A:ENSMUSG00000004707:ENSMUST00000004827:Transcript:intron_variant::,A:ENSMUSG00000004707:ENSMUST00000146596:Transcript:downstream_gene_variant::,A:ENSMUSG00000004707:ENSMUST00000068878:Transcript:intron_variant::,A:ENSMUSG00000004707:ENSMUST00000143463:Transcript:intron_variant&NMD_transcript_variant::,A:ENSMUSG00000004709:ENSMUST00000194797:Transcript:intron_variant&NMD_transcript_variant::,A:EN…
BUB_BnJ	1	171595542	A	T:ENSMUSG00000004707:ENSMUST00000004827:Transcript:intron_variant::,T:ENSMUSG00000004707:ENSMUST00000146596:Transcript:downstream_gene_variant::,T:ENSMUSG00000004707:ENSMUST00000068878:Transcript:intron_variant::,T:ENSMUSG00000004707:ENSMUST00000143463:Transcript:intron_variant&NMD_transcript_variant::,T:ENSMUSG00000004709:ENSMUST00000194797:Transcript:intron_variant&NMD_transcript_variant::,T:EN…
BUB_BnJ	1	171595845	T	C:ENSMUSG00000004707:ENSMUST00000004827:Transcript:intron_variant::,C:ENSMUSG00000004707:ENSMUST00000146596:Transcript:downstream_gene_variant::,C:ENSMUSG00000004707:ENSMUST00000068878:Transcript:intron_variant::,C:ENSMUSG00000004707:ENSMUST00000143463:Transcript:intron_variant&NMD_transcript_variant::,C:ENSMUSG00000004709:ENSMUST00000194797:Transcript:intron_variant&NMD_transcript_variant::,C:EN…
BUB_BnJ	1	171596015	C	T:ENSMUSG00000004707:ENSMUST00000004827:Transcript:intron_variant::,T:ENSMUSG00000004707:ENSMUST00000146596:Transcript:downstream_gene_variant::,T:ENSMUSG00000004707:ENSMUST00000068878:Transcript:intron_variant::,T:ENSMUSG00000004707:ENSMUST00000143463:Transcript:intron_variant&NMD_transcript_variant::,T:ENSMUSG00000004709:ENSMUST00000194797:Transcript:intron_variant&NMD_transcript_variant::,T:EN…
BUB_BnJ	1	171596355	G	A:ENSMUSG00000004707:ENSMUST00000004827:Transcript:intron_variant::,A:ENSMUSG00000004707:ENSMUST00000146596:Transcript:downstream_gene_variant::,A:ENSMUSG00000004707:ENSMUST00000068878:Transcript:intron_variant::,A:ENSMUSG00000004707:ENSMUST00000143463:Transcript:intron_variant&NMD_transcript_variant::,A:ENSMUSG00000004709:ENSMUST00000194797:Transcript:intron_variant&NMD_transcript_variant::,A:EN…
BUB_BnJ	1	171598230	C	T:ENSMUSG00000004707:ENSMUST00000004827:Transcript:intron_variant::,T:ENSMUSG00000004707:ENSMUST00000146596:Transcript:downstream_gene_variant::,T:ENSMUSG00000004707:ENSMUST00000068878:Transcript:intron_variant::,T:ENSMUSG00000004707:ENSMUST00000143463:Transcript:intron_variant&NMD_transcript_variant::,T:ENSMUSG00000004709:ENSMUST00000194797:Transcript:intron_variant&NMD_transcript_variant::,T:EN…
BUB_BnJ	1	171598801	G	T:ENSMUSG00000004707:ENSMUST00000004827:Transcript:intron_variant::,T:ENSMUSG00000004707:ENSMUST00000146596:Transcript:downstream_gene_variant::,T:ENSMUSG00000004707:ENSMUST00000068878:Transcript:intron_variant::,T:ENSMUSG00000004707:ENSMUST00000143463:Transcript:intron_variant&NMD_transcript_variant::,T:ENSMUSG00000004709:ENSMUST00000194797:Transcript:intron_variant&NMD_transcript_variant::,T:EN…
BUB_BnJ	1	171601703	C	T:ENSMUSG00000004707:ENSMUST00000004827:Transcript:intron_variant::,T:ENSMUSG00000004707:ENSMUST00000146596:Transcript:intron_variant&non_coding_transcript_variant::,T:ENSMUSG00000004707:ENSMUST00000068878:Transcript:intron_variant::,T:ENSMUSG00000004707:ENSMUST00000143463:Transcript:intron_variant&NMD_transcript_variant::,T:ENSMUSG00000004709:ENSMUST00000194797:Transcript:intron_variant&NMD_tran…
BUB_BnJ	1	171602120	C	T:ENSMUSG00000004707:ENSMUST00000004827:Transcript:intron_variant::,T:ENSMUSG00000004707:ENSMUST00000146596:Transcript:intron_variant&non_coding_transcript_variant::,T:ENSMUSG00000004707:ENSMUST00000068878:Transcript:intron_variant::,T:ENSMUSG00000004707:ENSMUST00000143463:Transcript:intron_variant&NMD_transcript_variant::,T:ENSMUSG00000004709:ENSMUST00000194797:Transcript:intron_variant&NMD_tran…
BUB_BnJ	1	171603948	A	T:ENSMUSG00000004707:ENSMUST00000004827:Transcript:intron_variant::,T:ENSMUSG00000004707:ENSMUST00000146596:Transcript:intron_variant&non_coding_transcript_variant::,T:ENSMUSG00000004707:ENSMUST00000068878:Transcript:intron_variant::,T:ENSMUSG00000004707:ENSMUST00000143463:Transcript:intron_variant&NMD_transcript_variant::,T:ENSMUSG00000004709:ENSMUST00000194797:Transcript:intron_variant&NMD_tran…
BUB_BnJ	1	171604476	C	A:ENSMUSG00000004707:ENSMUST00000004827:Transcript:intron_variant::,A:ENSMUSG00000004707:ENSMUST00000146596:Transcript:intron_variant&non_coding_transcript_variant::,A:ENSMUSG00000004707:ENSMUST00000068878:Transcript:intron_variant::,A:ENSMUSG00000004707:ENSMUST00000143463:Transcript:intron_variant&NMD_transcript_variant::,A:ENSMUSG00000004709:ENSMUST00000194797:Transcript:intron_variant&NMD_tran…
BUB_BnJ	1	171606696	G	T:ENSMUSG00000004707:ENSMUST00000004827:Transcript:intron_variant::,T:ENSMUSG00000004707:ENSMUST00000146596:Transcript:intron_variant&non_coding_transcript_variant::,T:ENSMUSG00000004707:ENSMUST00000068878:Transcript:intron_variant::,T:ENSMUSG00000004707:ENSMUST00000143463:Transcript:intron_variant&NMD_transcript_variant::,T:ENSMUSG00000004709:ENSMUST00000194797:Transcript:intron_variant&NMD_tran…
BUB_BnJ	1	171854919	C	T:ENSMUSG00000038147:ENSMUST00000136479:Transcript:intron_variant::,T:ENSMUSG00000038147:ENSMUST00000042302:Transcript:intron_variant::,T:ENSMUSG00000038147:ENSMUST00000128189:Transcript:intron_variant&non_coding_transcript_variant::,T:ENSMUSG00000038147:ENSMUST00000155802:Transcript:intron_variant::,T:ENSMUSG00000038147:ENSMUST00000135386:Transcript:3_prime_UTR_variant::
BUB_BnJ	1	173462066	G	T:ENSMUSG00000037860:ENSMUST00000192575:Transcript:downstream_gene_variant::,T:ENSMUSG00000037860:ENSMUST00000173023:Transcript:downstream_gene_variant::,T:ENSMUSG00000037860:ENSMUST00000147604:Transcript:missense_variant:deleterious(0.01):160,T:ENSMUSG00000037860:ENSMUST00000166137:Transcript:missense_variant:deleterious(0.01):160
BUB_BnJ	1	173646704	C	T:ENSMUSG00000043263:ENSMUST00000056071:Transcript:3_prime_UTR_variant::,T:ENSMUSG00000043263:ENSMUST00000193727:Transcript:downstream_gene_variant::
BUB_BnJ	1	174821625	G	A:ENSMUSG00000028354:ENSMUST00000193905:Transcript:downstream_gene_variant::,A:ENSMUSG00000028354:ENSMUST00000030039:Transcript:3_prime_UTR_variant::
BUB_BnJ	1	174821786	C	T:ENSMUSG00000028354:ENSMUST00000193905:Transcript:downstream_gene_variant::,T:ENSMUSG00000028354:ENSMUST00000030039:Transcript:3_prime_UTR_variant::
BUB_BnJ	1	174821875	T	A:ENSMUSG00000028354:ENSMUST00000193905:Transcript:downstream_gene_variant::,A:ENSMUSG00000028354:ENSMUST00000030039:Transcript:3_prime_UTR_variant::
BUB_BnJ	1	176082334	C	A:ENSMUSG00000055214:ENSMUST00000144340:Transcript:intron_variant&non_coding_transcript_variant::,A:ENSMUSG00000055214:ENSMUST00000125404:Transcript:intron_variant&NMD_transcript_variant::,A:ENSMUSG00000055214:ENSMUST00000111167:Transcript:intron_variant::,A:ENSMUSG00000055214:ENSMUST00000156184:Transcript:intron_variant&non_coding_transcript_variant::,A:ENSMUSG00000055214:ENSMUST00000065967:Tran…
BUB_BnJ	1	178952549	C	T:ENSMUSG00000055067:ENSMUST00000129393:Transcript:downstream_gene_variant::,T:ENSMUSG00000055067:ENSMUST00000128302:Transcript:3_prime_UTR_variant::,T:ENSMUSG00000055067:ENSMUST00000068437:Transcript:downstream_gene_variant::,T:ENSMUSG00000055067:ENSMUST00000131684:Transcript:downstream_gene_variant::
BUB_BnJ	1	32333842	C	T:ENSMUSG00000026058:ENSMUST00000188257:Transcript:3_prime_UTR_variant::,T:ENSMUSG00000026058:ENSMUST00000027226:Transcript:intron_variant::,T:ENSMUSG00000026058:ENSMUST00000186984:Transcript:intron_variant&non_coding_transcript_variant::
BUB_BnJ	1	34825424	C	G:ENSMUSG00000037503:ENSMUST00000185469:Transcript:intron_variant&NMD_transcript_variant::,G:ENSMUSG00000037503:ENSMUST00000170092:Transcript:intron_variant::,G:ENSMUSG00000104358:ENSMUST00000192924:Transcript:non_coding_transcript_exon_variant&non_coding_transcript_variant::,G:ENSMUSG00000037503:ENSMUST00000191307:Transcript:intron_variant::,G:ENSMUSG00000037503:ENSMUST00000185231:Transcript:int…
BUB_BnJ	1	36591831	C	A:ENSMUSG00000046337:ENSMUST00000195729:Transcript:intron_variant&non_coding_transcript_variant::,A:ENSMUSG00000046337:ENSMUST00000193155:Transcript:upstream_gene_variant::,A:ENSMUSG00000046337:ENSMUST00000194025:Transcript:intron_variant&NMD_transcript_variant::,A:ENSMUSG00000046337:ENSMUST00000170295:Transcript:intron_variant::,A:ENSMUSG00000046337:ENSMUST00000194839:Transcript:intron_variant&N…
BUB_BnJ	1	40102752	C	G:ENSMUSG00000026073:ENSMUST00000191671:Transcript:intron_variant::,G:ENSMUSG00000026073:ENSMUST00000194913:Transcript:downstream_gene_variant::,G:ENSMUSG00000026073:ENSMUST00000027243:Transcript:intron_variant::,G:ENSMUSG00000026073:ENSMUST00000195770:Transcript:intron_variant&NMD_transcript_variant::
BUB_BnJ	1	42701410	A	T:ENSMUSG00000045515:ENSMUST00000054883:Transcript:3_prime_UTR_variant::,T:ENSMUSG00000093436:ENSMUST00000176807:Transcript:intron_variant&non_coding_transcript_variant::
BUB_BnJ	1	43554136	G	A:ENSMUSG00000066877:ENSMUST00000114744:Transcript:intron_variant::,A:ENSMUSG00000066877:ENSMUST00000086421:Transcript:missense_variant:deleterious(0.02):56
BUB_BnJ	1	43569840	C	T:ENSMUSG00000066877:ENSMUST00000114744:Transcript:downstream_gene_variant::,T:ENSMUSG00000066877:ENSMUST00000086421:Transcript:3_prime_UTR_variant::
BUB_BnJ	1	43570037	G	A:ENSMUSG00000066877:ENSMUST00000114744:Transcript:downstream_gene_variant::,A:ENSMUSG00000066877:ENSMUST00000086421:Transcript:3_prime_UTR_variant::
BUB_BnJ	1	43765280	C	T:ENSMUSG00000057363:ENSMUST00000076997:Transcript:intron_variant&NMD_transcript_variant::,T:ENSMUSG00000057363:ENSMUST00000139451:Transcript:intron_variant::,T:ENSMUSG00000057363:ENSMUST00000126008:Transcript:intron_variant::
BUB_BnJ	1	43827498	A	T:ENSMUSG00000057363:ENSMUST00000136704:Transcript:intron_variant&NMD_transcript_variant::,T:ENSMUSG00000057363:ENSMUST00000076997:Transcript:intron_variant&NMD_transcript_variant::,T:ENSMUSG00000057363:ENSMUST00000153317:Transcript:intron_variant&non_coding_transcript_variant::,T:ENSMUSG00000057363:ENSMUST00000134860:Transcript:intron_variant&non_coding_transcript_variant::,T:ENSMUSG00000057363:…
BUB_BnJ	1	43983694	G	T:ENSMUSG00000041763:ENSMUST00000190207:Transcript:intron_variant::,T:ENSMUSG00000041763:ENSMUST00000087933:Transcript:intron_variant::,T:ENSMUSG00000041763:ENSMUST00000188302:Transcript:intron_variant&NMD_transcript_variant::,T:ENSMUSG00000041763:ENSMUST00000188313:Transcript:intron_variant::,T:ENSMUSG00000041763:ENSMUST00000189388:Transcript:intron_variant&NMD_transcript_variant::
BUB_BnJ	1	43985061	G	A:ENSMUSG00000041763:ENSMUST00000190207:Transcript:intron_variant::,A:ENSMUSG00000041763:ENSMUST00000087933:Transcript:intron_variant::,A:ENSMUSG00000041763:ENSMUST00000188302:Transcript:intron_variant&NMD_transcript_variant::,A:ENSMUSG00000041763:ENSMUST00000188313:Transcript:intron_variant::,A:ENSMUSG00000041763:ENSMUST00000189388:Transcript:intron_variant&NMD_transcript_variant::
BUB_BnJ	1	44611699	G	A:ENSMUSG00000056870:ENSMUST00000159555:Transcript:intron_variant&NMD_transcript_variant::,A:ENSMUSG00000056870:ENSMUST00000161066:Transcript:intron_variant::,A:ENSMUSG00000056870:ENSMUST00000074525:Transcript:intron_variant::,A:ENSMUSG00000056870:ENSMUST00000161793:Transcript:intron_variant&non_coding_transcript_variant::,A:ENSMUSG00000056870:ENSMUST00000160854:Transcript:intron_variant::
BUB_BnJ	1	50910236	C	T:ENSMUSG00000026109:ENSMUST00000186103:Transcript:intron_variant&non_coding_transcript_variant::,T:ENSMUSG00000026109:ENSMUST00000139157:Transcript:intron_variant&non_coding_transcript_variant::,T:ENSMUSG00000100671:ENSMUST00000185627:Transcript:downstream_gene_variant::,T:ENSMUSG00000026109:ENSMUST00000114565:Transcript:5_prime_UTR_variant::
BUB_BnJ	1	55131753	C	G:ENSMUSG00000025979:ENSMUST00000027122:Transcript:intron_variant::,G:ENSMUSG00000025979:ENSMUST00000161122:Transcript:intron_variant&NMD_transcript_variant::,G:ENSMUSG00000025979:ENSMUST00000159311:Transcript:intron_variant::,G:ENSMUSG00000025979:ENSMUST00000162930:Transcript:intron_variant&non_coding_transcript_variant::,G:ENSMUSG00000025979:ENSMUST00000159743:Transcript:intron_variant&non_codi…
BUB_BnJ	1	55215179	C	A:ENSMUSG00000025978:ENSMUST00000027121:Transcript:intron_variant::,A:ENSMUSG00000025978:ENSMUST00000114428:Transcript:intron_variant::,A:ENSMUSG00000025978:ENSMUST00000132055:Transcript:intron_variant&NMD_transcript_variant::
BUB_BnJ	1	60305502	T	G:ENSMUSG00000073664:ENSMUST00000162291:Transcript:intron_variant&NMD_transcript_variant::,G:ENSMUSG00000073664:ENSMUST00000160834:Transcript:intron_variant::,G:ENSMUSG00000073664:ENSMUST00000035569:Transcript:intron_variant::
BUB_BnJ	1	62797213	A	G:ENSMUSG00000025969:ENSMUST00000075144:Transcript:intron_variant::,G:ENSMUSG00000025969:ENSMUST00000063594:Transcript:intron_variant::,G:ENSMUSG00000025969:ENSMUST00000114157:Transcript:intron_variant::,G:ENSMUSG00000025969:ENSMUST00000027112:Transcript:downstream_gene_variant::,G:ENSMUSG00000025969:ENSMUST00000102822:Transcript:intron_variant::,G:ENSMUSG00000025969:ENSMUST00000114155:Transcript…
BUB_BnJ	1	63303463	C	G:ENSMUSG00000094214:ENSMUST00000083151:Transcript:upstream_gene_variant::,G:ENSMUSG00000027520:ENSMUST00000029025:Transcript:missense_variant:tolerated(0.11):125,G:ENSMUSG00000027520:ENSMUST00000114132:Transcript:missense_variant:tolerated(0.11):125
BUB_BnJ	1	63305214	C	T:ENSMUSG00000094214:ENSMUST00000083151:Transcript:upstream_gene_variant::,T:ENSMUSG00000027520:ENSMUST00000029025:Transcript:synonymous_variant::,T:ENSMUSG00000027520:ENSMUST00000114132:Transcript:synonymous_variant::
BUB_BnJ	1	63306231	T	A:ENSMUSG00000027520:ENSMUST00000029025:Transcript:synonymous_variant::,A:ENSMUSG00000027520:ENSMUST00000114132:Transcript:synonymous_variant::
BUB_BnJ	1	63307113	G	A:ENSMUSG00000027520:ENSMUST00000029025:Transcript:synonymous_variant::,A:ENSMUSG00000027520:ENSMUST00000114132:Transcript:synonymous_variant::
BUB_BnJ	1	63307960	G	C:ENSMUSG00000027520:ENSMUST00000029025:Transcript:missense_variant:tolerated(0.38):125,C:ENSMUSG00000027520:ENSMUST00000114132:Transcript:missense_variant:tolerated(0.38):125
BUB_BnJ	1	64584547	A	C:ENSMUSG00000025958:ENSMUST00000190348:Transcript:intron_variant::,C:ENSMUSG00000025958:ENSMUST00000185594:Transcript:intron_variant::,C:ENSMUSG00000025958:ENSMUST00000190876:Transcript:intron_variant&NMD_transcript_variant::,C:ENSMUSG00000025958:ENSMUST00000087366:Transcript:intron_variant::,C:ENSMUSG00000025958:ENSMUST00000049932:Transcript:intron_variant::,C:ENSMUSG00000025958:ENSMUST00000171…
BUB_BnJ	1	64593272	G	A:ENSMUSG00000025958:ENSMUST00000190348:Transcript:intron_variant::,A:ENSMUSG00000025958:ENSMUST00000185594:Transcript:intron_variant::,A:ENSMUSG00000025958:ENSMUST00000190876:Transcript:intron_variant&NMD_transcript_variant::,A:ENSMUSG00000025958:ENSMUST00000087366:Transcript:intron_variant::,A:ENSMUSG00000025958:ENSMUST00000049932:Transcript:intron_variant::,A:ENSMUSG00000025958:ENSMUST00000171…
BUB_BnJ	1	64931270	A	G:ENSMUSG00000051344:ENSMUST00000140857:Transcript:upstream_gene_variant::,G:ENSMUSG00000097264:ENSMUST00000181350:Transcript:upstream_gene_variant::,G:ENSMUSG00000051344:ENSMUST00000139649:Transcript:intron_variant&NMD_transcript_variant::,G:ENSMUSG00000051344:ENSMUST00000097713:Transcript:intron_variant::
BUB_BnJ	1	64953275	G	A:ENSMUSG00000051344:ENSMUST00000134097:Transcript:non_coding_transcript_exon_variant&non_coding_transcript_variant::,A:ENSMUSG00000051344:ENSMUST00000123225:Transcript:intron_variant::,A:ENSMUSG00000051344:ENSMUST00000139649:Transcript:intron_variant&NMD_transcript_variant::,A:ENSMUSG00000051344:ENSMUST00000097713:Transcript:intron_variant::
BUB_BnJ	1	65243799	G	C:ENSMUSG00000025949:ENSMUST00000097707:Transcript:intron_variant::,C:ENSMUSG00000025949:ENSMUST00000190058:Transcript:intron_variant&NMD_transcript_variant::,C:ENSMUSG00000025949:ENSMUST00000081154:Transcript:intron_variant::
BUB_BnJ	1	65243805	G	C:ENSMUSG00000025949:ENSMUST00000097707:Transcript:intron_variant::,C:ENSMUSG00000025949:ENSMUST00000190058:Transcript:intron_variant&NMD_transcript_variant::,C:ENSMUSG00000025949:ENSMUST00000081154:Transcript:intron_variant::
BUB_BnJ	1	70725984	A	C:ENSMUSG00000045648:ENSMUST00000159205:Transcript:non_coding_transcript_exon_variant&non_coding_transcript_variant::,C:ENSMUSG00000045648:ENSMUST00000053922:Transcript:5_prime_UTR_variant::,C:ENSMUSG00000045648:ENSMUST00000162182:Transcript:5_prime_UTR_variant::,C:ENSMUSG00000053153:ENSMUST00000065425:Transcript:downstream_gene_variant::,C:ENSMUSG00000045648:ENSMUST00000161937:Transcript:5_prime…
BUB_BnJ	1	73953477	C	T:ENSMUSG00000055322:ENSMUST00000185702:Transcript:missense_variant:tolerated(0.07):125,T:ENSMUSG00000055322:ENSMUST00000169786:Transcript:missense_variant:tolerated(0.07):125,T:ENSMUSG00000055322:ENSMUST00000185331:Transcript:missense_variant:tolerated(0.07):125,T:ENSMUSG00000055322:ENSMUST00000191104:Transcript:missense_variant:tolerated(0.07):125,T:ENSMUSG00000055322:ENSMUST00000191367:Transcr…
BUB_BnJ	1	75241759	C	T:ENSMUSG00000026203:ENSMUST00000190445:Transcript:intron_variant&NMD_transcript_variant::,T:ENSMUSG00000026203:ENSMUST00000186600:Transcript:downstream_gene_variant::,T:ENSMUSG00000026203:ENSMUST00000188346:Transcript:intron_variant::,T:ENSMUSG00000026203:ENSMUST00000055223:Transcript:intron_variant::,T:ENSMUSG00000026203:ENSMUST00000188628:Transcript:downstream_gene_variant::,T:ENSMUSG000000262…
BUB_BnJ	1	75241760	T	C:ENSMUSG00000026203:ENSMUST00000190445:Transcript:intron_variant&NMD_transcript_variant::,C:ENSMUSG00000026203:ENSMUST00000186600:Transcript:downstream_gene_variant::,C:ENSMUSG00000026203:ENSMUST00000188346:Transcript:intron_variant::,C:ENSMUSG00000026203:ENSMUST00000055223:Transcript:intron_variant::,C:ENSMUSG00000026203:ENSMUST00000188628:Transcript:downstream_gene_variant::,C:ENSMUSG000000262…
BUB_BnJ	1	82444273	G	C:ENSMUSG00000067158:ENSMUST00000087050:Transcript:downstream_gene_variant::,C:ENSMUSG00000026142:ENSMUST00000140020:Transcript:3_prime_UTR_variant::,C:ENSMUSG00000026142:ENSMUST00000027322:Transcript:3_prime_UTR_variant::
BUB_BnJ	1	82449840	C	T:ENSMUSG00000067158:ENSMUST00000087050:Transcript:3_prime_UTR_variant::,T:ENSMUSG00000026142:ENSMUST00000140020:Transcript:downstream_gene_variant::,T:ENSMUSG00000026142:ENSMUST00000027322:Transcript:downstream_gene_variant::
BUB_BnJ	1	82752162	C	T:ENSMUSG00000026149:ENSMUST00000027331:Transcript:downstream_gene_variant::,T:ENSMUSG00000026150:ENSMUST00000160972:Transcript:3_prime_UTR_variant::,T:ENSMUSG00000026150:ENSMUST00000162794:Transcript:downstream_gene_variant::,T:ENSMUSG00000026150:ENSMUST00000160632:Transcript:downstream_gene_variant::,T:ENSMUSG00000026150:ENSMUST00000160044:Transcript:downstream_gene_variant::,T:ENSMUSG000000261…
BUB_BnJ	1	82899484	C	T:ENSMUSG00000026159:ENSMUST00000187899:Transcript:downstream_gene_variant::,T:ENSMUSG00000026159:ENSMUST00000186302:Transcript:downstream_gene_variant::,T:ENSMUSG00000026159:ENSMUST00000063380:Transcript:downstream_gene_variant::,T:ENSMUSG00000026159:ENSMUST00000189220:Transcript:3_prime_UTR_variant::,T:ENSMUSG00000026159:ENSMUST00000190052:Transcript:downstream_gene_variant::,T:ENSMUSG000000261…
BUB_BnJ	1	83061238	T	C:ENSMUSG00000101315:ENSMUST00000188005:Transcript:synonymous_variant::,C:ENSMUSG00000104423:ENSMUST00000193762:Transcript:upstream_gene_variant::
BUB_BnJ	1	83177393	T	C:ENSMUSG00000053161:ENSMUST00000065403:Transcript:intron_variant::,C:ENSMUSG00000053161:ENSMUST00000113436:Transcript:intron_variant::,C:ENSMUSG00000053161:ENSMUST00000149342:Transcript:intron_variant&NMD_transcript_variant::,C:ENSMUSG00000053161:ENSMUST00000133079:Transcript:intron_variant&non_coding_transcript_variant::,C:ENSMUSG00000053161:ENSMUST00000065436:Transcript:intron_variant::
BUB_BnJ	1	83184339	C	T:ENSMUSG00000053161:ENSMUST00000065403:Transcript:intron_variant::,T:ENSMUSG00000053161:ENSMUST00000113436:Transcript:intron_variant::,T:ENSMUSG00000053161:ENSMUST00000149342:Transcript:intron_variant&NMD_transcript_variant::,T:ENSMUSG00000053161:ENSMUST00000133079:Transcript:downstream_gene_variant::,T:ENSMUSG00000053161:ENSMUST00000065436:Transcript:intron_variant::
BUB_BnJ	1	83278965	C	T:ENSMUSG00000026163:ENSMUST00000159078:Transcript:synonymous_variant::,T:ENSMUSG00000026163:ENSMUST00000160953:Transcript:synonymous_variant::,T:ENSMUSG00000026163:ENSMUST00000053075:Transcript:non_coding_transcript_exon_variant&non_coding_transcript_variant::
BUB_BnJ	1	8436286	T	C:ENSMUSG00000025909:ENSMUST00000191683:Transcript:intron_variant::,C:ENSMUSG00000025909:ENSMUST00000135046:Transcript:intron_variant&non_coding_transcript_variant::,C:ENSMUSG00000025909:ENSMUST00000115484:Transcript:intron_variant&non_coding_transcript_variant::,C:ENSMUSG00000025909:ENSMUST00000132064:Transcript:intron_variant::,C:ENSMUSG00000025909:ENSMUST00000115488:Transcript:intron_variant::…
BUB_BnJ	1	84695686	G	A:ENSMUSG00000036766:ENSMUST00000191306:Transcript:non_coding_transcript_exon_variant&non_coding_transcript_variant::,A:ENSMUSG00000036766:ENSMUST00000049126:Transcript:missense_variant:tolerated(0.15):74,A:ENSMUSG00000093254:ENSMUST00000175513:Transcript:upstream_gene_variant::
BUB_BnJ	1	84695791	C	T:ENSMUSG00000036766:ENSMUST00000191306:Transcript:non_coding_transcript_exon_variant&non_coding_transcript_variant::,T:ENSMUSG00000036766:ENSMUST00000049126:Transcript:5_prime_UTR_variant::,T:ENSMUSG00000093254:ENSMUST00000175513:Transcript:upstream_gene_variant::
BUB_BnJ	1	84727300	C	A:ENSMUSG00000026219:ENSMUST00000189670:Transcript:intron_variant::,A:ENSMUSG00000026219:ENSMUST00000186465:Transcript:intron_variant::,A:ENSMUSG00000026219:ENSMUST00000027421:Transcript:intron_variant::,A:ENSMUSG00000026219:ENSMUST00000185720:Transcript:downstream_gene_variant::,A:ENSMUSG00000026219:ENSMUST00000187733:Transcript:intron_variant&NMD_transcript_variant::,A:ENSMUSG00000026219:ENSMUS…
BUB_BnJ	1	84729850	C	G:ENSMUSG00000026219:ENSMUST00000189670:Transcript:intron_variant::,G:ENSMUSG00000026219:ENSMUST00000186465:Transcript:intron_variant::,G:ENSMUSG00000026219:ENSMUST00000027421:Transcript:intron_variant::,G:ENSMUSG00000026219:ENSMUST00000185720:Transcript:non_coding_transcript_exon_variant&non_coding_transcript_variant::,G:ENSMUSG00000026219:ENSMUST00000187733:Transcript:intron_variant&NMD_transcr…
BUB_BnJ	1	84746778	A	G:ENSMUSG00000026219:ENSMUST00000189670:Transcript:intron_variant::,G:ENSMUSG00000026219:ENSMUST00000186465:Transcript:intron_variant::,G:ENSMUSG00000026219:ENSMUST00000189841:Transcript:intron_variant&NMD_transcript_variant::,G:ENSMUSG00000026219:ENSMUST00000027421:Transcript:intron_variant::,G:ENSMUSG00000026219:ENSMUST00000190125:Transcript:downstream_gene_variant::,G:ENSMUSG00000026219:ENSMUS…
BUB_BnJ	1	84747940	T	A:ENSMUSG00000026219:ENSMUST00000189670:Transcript:intron_variant::,A:ENSMUSG00000026219:ENSMUST00000186465:Transcript:intron_variant::,A:ENSMUSG00000026219:ENSMUST00000189841:Transcript:intron_variant&NMD_transcript_variant::,A:ENSMUSG00000026219:ENSMUST00000027421:Transcript:intron_variant::,A:ENSMUSG00000026219:ENSMUST00000190125:Transcript:downstream_gene_variant::,A:ENSMUSG00000026219:ENSMUS…
BUB_BnJ	1	84750788	G	A:ENSMUSG00000026219:ENSMUST00000189670:Transcript:upstream_gene_variant::,A:ENSMUSG00000026219:ENSMUST00000186465:Transcript:intron_variant::,A:ENSMUSG00000026219:ENSMUST00000189841:Transcript:intron_variant&NMD_transcript_variant::,A:ENSMUSG00000026219:ENSMUST00000027421:Transcript:intron_variant::,A:ENSMUSG00000026219:ENSMUST00000190125:Transcript:upstream_gene_variant::,A:ENSMUSG00000026219:E…
BUB_BnJ	1	84751054	C	A:ENSMUSG00000026219:ENSMUST00000189670:Transcript:upstream_gene_variant::,A:ENSMUSG00000026219:ENSMUST00000186465:Transcript:intron_variant::,A:ENSMUSG00000026219:ENSMUST00000189841:Transcript:intron_variant&NMD_transcript_variant::,A:ENSMUSG00000026219:ENSMUST00000027421:Transcript:intron_variant::,A:ENSMUSG00000026219:ENSMUST00000190125:Transcript:upstream_gene_variant::,A:ENSMUSG00000026219:E…
BUB_BnJ	1	84755686	C	T:ENSMUSG00000026219:ENSMUST00000186465:Transcript:intron_variant::,T:ENSMUSG00000026219:ENSMUST00000189841:Transcript:upstream_gene_variant::,T:ENSMUSG00000026219:ENSMUST00000027421:Transcript:intron_variant::,T:ENSMUSG00000026219:ENSMUST00000185567:Transcript:downstream_gene_variant::,T:ENSMUSG00000026219:ENSMUST00000185909:Transcript:intron_variant&NMD_transcript_variant::,T:ENSMUSG00000026219…
BUB_BnJ	1	84758126	C	T:ENSMUSG00000026219:ENSMUST00000186465:Transcript:intron_variant::,T:ENSMUSG00000026219:ENSMUST00000189841:Transcript:upstream_gene_variant::,T:ENSMUSG00000026219:ENSMUST00000027421:Transcript:intron_variant::,T:ENSMUSG00000026219:ENSMUST00000185567:Transcript:intron_variant&non_coding_transcript_variant::,T:ENSMUSG00000026219:ENSMUST00000185909:Transcript:intron_variant&NMD_transcript_variant::…
BUB_BnJ	1	84759612	G	A:ENSMUSG00000026219:ENSMUST00000186465:Transcript:intron_variant::,A:ENSMUSG00000026219:ENSMUST00000027421:Transcript:intron_variant::,A:ENSMUSG00000026219:ENSMUST00000185567:Transcript:non_coding_transcript_exon_variant&non_coding_transcript_variant::,A:ENSMUSG00000026219:ENSMUST00000185909:Transcript:intron_variant&NMD_transcript_variant::,A:ENSMUSG00000026219:ENSMUST00000186894:Transcript:int…
BUB_BnJ	1	84759734	G	A:ENSMUSG00000026219:ENSMUST00000186465:Transcript:intron_variant::,A:ENSMUSG00000026219:ENSMUST00000027421:Transcript:intron_variant::,A:ENSMUSG00000026219:ENSMUST00000185567:Transcript:non_coding_transcript_exon_variant&non_coding_transcript_variant::,A:ENSMUSG00000026219:ENSMUST00000185909:Transcript:intron_variant&NMD_transcript_variant::,A:ENSMUSG00000026219:ENSMUST00000186894:Transcript:int…
BUB_BnJ	1	84773944	T	C:ENSMUSG00000026219:ENSMUST00000190464:Transcript:intron_variant::,C:ENSMUSG00000026219:ENSMUST00000186465:Transcript:intron_variant::,C:ENSMUSG00000026219:ENSMUST00000027421:Transcript:intron_variant::,C:ENSMUSG00000026219:ENSMUST00000185909:Transcript:intron_variant&NMD_transcript_variant::,C:ENSMUSG00000026219:ENSMUST00000186894:Transcript:intron_variant::,C:ENSMUSG00000026219:ENSMUST00000186…
BUB_BnJ	1	84774559	G	A:ENSMUSG00000026219:ENSMUST00000190464:Transcript:intron_variant::,A:ENSMUSG00000026219:ENSMUST00000186465:Transcript:intron_variant::,A:ENSMUSG00000026219:ENSMUST00000027421:Transcript:intron_variant::,A:ENSMUSG00000026219:ENSMUST00000185909:Transcript:intron_variant&NMD_transcript_variant::,A:ENSMUSG00000026219:ENSMUST00000186894:Transcript:intron_variant::,A:ENSMUSG00000026219:ENSMUST00000186…
BUB_BnJ	1	84776832	A	G:ENSMUSG00000026219:ENSMUST00000190464:Transcript:intron_variant::,G:ENSMUSG00000026219:ENSMUST00000186465:Transcript:intron_variant::,G:ENSMUSG00000026219:ENSMUST00000027421:Transcript:intron_variant::,G:ENSMUSG00000026219:ENSMUST00000185909:Transcript:intron_variant&NMD_transcript_variant::,G:ENSMUSG00000026219:ENSMUST00000186894:Transcript:intron_variant::,G:ENSMUSG00000026219:ENSMUST00000186…
BUB_BnJ	1	84778650	A	T:ENSMUSG00000026219:ENSMUST00000190464:Transcript:intron_variant::,T:ENSMUSG00000026219:ENSMUST00000186465:Transcript:intron_variant::,T:ENSMUSG00000026219:ENSMUST00000189496:Transcript:downstream_gene_variant::,T:ENSMUSG00000026219:ENSMUST00000027421:Transcript:intron_variant::,T:ENSMUSG00000026219:ENSMUST00000190474:Transcript:downstream_gene_variant::,T:ENSMUSG00000026219:ENSMUST00000185909:T…
BUB_BnJ	1	84778735	G	A:ENSMUSG00000026219:ENSMUST00000190464:Transcript:intron_variant::,A:ENSMUSG00000026219:ENSMUST00000186465:Transcript:intron_variant::,A:ENSMUSG00000026219:ENSMUST00000189496:Transcript:downstream_gene_variant::,A:ENSMUSG00000026219:ENSMUST00000027421:Transcript:intron_variant::,A:ENSMUSG00000026219:ENSMUST00000190474:Transcript:downstream_gene_variant::,A:ENSMUSG00000026219:ENSMUST00000185909:T…
BUB_BnJ	1	84779448	C	T:ENSMUSG00000026219:ENSMUST00000190464:Transcript:intron_variant::,T:ENSMUSG00000026219:ENSMUST00000186465:Transcript:intron_variant::,T:ENSMUSG00000026219:ENSMUST00000189496:Transcript:downstream_gene_variant::,T:ENSMUSG00000026219:ENSMUST00000027421:Transcript:intron_variant::,T:ENSMUSG00000026219:ENSMUST00000190474:Transcript:downstream_gene_variant::,T:ENSMUSG00000026219:ENSMUST00000185909:T…
BUB_BnJ	1	84784651	G	A:ENSMUSG00000026219:ENSMUST00000190464:Transcript:intron_variant::,A:ENSMUSG00000026219:ENSMUST00000186465:Transcript:intron_variant::,A:ENSMUSG00000026219:ENSMUST00000189496:Transcript:intron_variant::,A:ENSMUSG00000026219:ENSMUST00000027421:Transcript:intron_variant::,A:ENSMUSG00000026219:ENSMUST00000190474:Transcript:upstream_gene_variant::,A:ENSMUSG00000026219:ENSMUST00000185909:Transcript:i…
BUB_BnJ	1	84786339	G	A:ENSMUSG00000026219:ENSMUST00000190464:Transcript:intron_variant::,A:ENSMUSG00000026219:ENSMUST00000186465:Transcript:intron_variant::,A:ENSMUSG00000026219:ENSMUST00000189496:Transcript:intron_variant::,A:ENSMUSG00000026219:ENSMUST00000027421:Transcript:intron_variant::,A:ENSMUSG00000026219:ENSMUST00000190474:Transcript:upstream_gene_variant::,A:ENSMUSG00000026219:ENSMUST00000185909:Transcript:i…
BUB_BnJ	1	84793468	C	G:ENSMUSG00000026219:ENSMUST00000186465:Transcript:intron_variant::,G:ENSMUSG00000026219:ENSMUST00000189496:Transcript:intron_variant::,G:ENSMUSG00000026219:ENSMUST00000027421:Transcript:intron_variant::,G:ENSMUSG00000026219:ENSMUST00000186648:Transcript:intron_variant::,G:ENSMUSG00000026219:ENSMUST00000190067:Transcript:downstream_gene_variant::,G:ENSMUSG00000026219:ENSMUST00000190464:Transcript…
BUB_BnJ	1	84795406	A	T:ENSMUSG00000026219:ENSMUST00000186465:Transcript:intron_variant::,T:ENSMUSG00000026219:ENSMUST00000189496:Transcript:intron_variant::,T:ENSMUSG00000026219:ENSMUST00000027421:Transcript:intron_variant::,T:ENSMUSG00000026219:ENSMUST00000186648:Transcript:intron_variant::,T:ENSMUSG00000026219:ENSMUST00000190067:Transcript:intron_variant::,T:ENSMUSG00000026219:ENSMUST00000190464:Transcript:upstream…
BUB_BnJ	1	84797231	C	T:ENSMUSG00000026219:ENSMUST00000186465:Transcript:intron_variant::,T:ENSMUSG00000026219:ENSMUST00000189496:Transcript:intron_variant::,T:ENSMUSG00000026219:ENSMUST00000027421:Transcript:intron_variant::,T:ENSMUSG00000026219:ENSMUST00000186648:Transcript:intron_variant::,T:ENSMUSG00000026219:ENSMUST00000190067:Transcript:intron_variant::,T:ENSMUSG00000026219:ENSMUST00000190464:Transcript:upstream…
BUB_BnJ	1	84797892	T	C:ENSMUSG00000026219:ENSMUST00000186465:Transcript:intron_variant::,C:ENSMUSG00000026219:ENSMUST00000189496:Transcript:intron_variant::,C:ENSMUSG00000026219:ENSMUST00000027421:Transcript:intron_variant::,C:ENSMUSG00000026219:ENSMUST00000186648:Transcript:intron_variant::,C:ENSMUSG00000026219:ENSMUST00000190067:Transcript:intron_variant::,C:ENSMUSG00000026219:ENSMUST00000190464:Transcript:upstream…
BUB_BnJ	1	84799750	T	A:ENSMUSG00000026219:ENSMUST00000190067:Transcript:intron_variant::,A:ENSMUSG00000026219:ENSMUST00000186465:Transcript:intron_variant::,A:ENSMUSG00000026219:ENSMUST00000189496:Transcript:intron_variant::,A:ENSMUSG00000026219:ENSMUST00000027421:Transcript:intron_variant::,A:ENSMUSG00000026219:ENSMUST00000185909:Transcript:intron_variant&NMD_transcript_variant::,A:ENSMUSG00000026219:ENSMUST00000187…
BUB_BnJ	1	84800662	G	A:ENSMUSG00000026219:ENSMUST00000190067:Transcript:intron_variant::,A:ENSMUSG00000026219:ENSMUST00000186465:Transcript:intron_variant::,A:ENSMUSG00000026219:ENSMUST00000189496:Transcript:intron_variant::,A:ENSMUSG00000026219:ENSMUST00000027421:Transcript:intron_variant::,A:ENSMUSG00000026219:ENSMUST00000185909:Transcript:intron_variant&NMD_transcript_variant::,A:ENSMUSG00000026219:ENSMUST00000187…
BUB_BnJ	1	84805296	G	A:ENSMUSG00000026219:ENSMUST00000190067:Transcript:intron_variant::,A:ENSMUSG00000026219:ENSMUST00000186465:Transcript:intron_variant::,A:ENSMUSG00000026219:ENSMUST00000189496:Transcript:intron_variant::,A:ENSMUSG00000026219:ENSMUST00000027421:Transcript:intron_variant::,A:ENSMUSG00000103505:ENSMUST00000194417:Transcript:downstream_gene_variant::,A:ENSMUSG00000026219:ENSMUST00000185909:Transcript…
BUB_BnJ	1	84807464	T	G:ENSMUSG00000026219:ENSMUST00000190067:Transcript:intron_variant::,G:ENSMUSG00000026219:ENSMUST00000186465:Transcript:intron_variant::,G:ENSMUSG00000026219:ENSMUST00000189496:Transcript:intron_variant::,G:ENSMUSG00000026219:ENSMUST00000027421:Transcript:intron_variant::,G:ENSMUSG00000103505:ENSMUST00000194417:Transcript:non_coding_transcript_exon_variant&non_coding_transcript_variant::,G:ENSMUSG…
BUB_BnJ	1	84808727	C	A:ENSMUSG00000026219:ENSMUST00000190067:Transcript:intron_variant::,A:ENSMUSG00000026219:ENSMUST00000186465:Transcript:intron_variant::,A:ENSMUSG00000026219:ENSMUST00000189496:Transcript:intron_variant::,A:ENSMUSG00000026219:ENSMUST00000027421:Transcript:intron_variant::,A:ENSMUSG00000103505:ENSMUST00000194417:Transcript:non_coding_transcript_exon_variant&non_coding_transcript_variant::,A:ENSMUSG…
BUB_BnJ	1	84809973	A	G:ENSMUSG00000026219:ENSMUST00000190067:Transcript:intron_variant::,G:ENSMUSG00000026219:ENSMUST00000186465:Transcript:intron_variant::,G:ENSMUSG00000026219:ENSMUST00000189496:Transcript:intron_variant::,G:ENSMUSG00000026219:ENSMUST00000027421:Transcript:intron_variant::,G:ENSMUSG00000103505:ENSMUST00000194417:Transcript:upstream_gene_variant::,G:ENSMUSG00000026219:ENSMUST00000185909:Transcript:i…
BUB_BnJ	1	84812488	A	T:ENSMUSG00000026219:ENSMUST00000190067:Transcript:intron_variant::,T:ENSMUSG00000026219:ENSMUST00000186465:Transcript:intron_variant::,T:ENSMUSG00000026219:ENSMUST00000189496:Transcript:intron_variant::,T:ENSMUSG00000026219:ENSMUST00000027421:Transcript:intron_variant::,T:ENSMUSG00000103505:ENSMUST00000194417:Transcript:upstream_gene_variant::,T:ENSMUSG00000026219:ENSMUST00000185909:Transcript:i…
BUB_BnJ	1	84820411	A	T:ENSMUSG00000026219:ENSMUST00000190067:Transcript:intron_variant::,T:ENSMUSG00000026219:ENSMUST00000186465:Transcript:intron_variant::,T:ENSMUSG00000026219:ENSMUST00000189496:Transcript:intron_variant::,T:ENSMUSG00000026219:ENSMUST00000027421:Transcript:intron_variant::,T:ENSMUSG00000104503:ENSMUST00000192396:Transcript:non_coding_transcript_exon_variant&non_coding_transcript_variant::,T:ENSMUSG…
BUB_BnJ	1	84826743	G	A:ENSMUSG00000026219:ENSMUST00000190067:Transcript:intron_variant::,A:ENSMUSG00000026219:ENSMUST00000186465:Transcript:intron_variant::,A:ENSMUSG00000026219:ENSMUST00000189496:Transcript:intron_variant::,A:ENSMUSG00000026219:ENSMUST00000027421:Transcript:intron_variant::,A:ENSMUSG00000104503:ENSMUST00000192396:Transcript:upstream_gene_variant::,A:ENSMUSG00000026219:ENSMUST00000185909:Transcript:i…
BUB_BnJ	1	84833529	C	T:ENSMUSG00000026219:ENSMUST00000190067:Transcript:intron_variant::,T:ENSMUSG00000026219:ENSMUST00000186465:Transcript:intron_variant::,T:ENSMUSG00000026219:ENSMUST00000189496:Transcript:intron_variant::,T:ENSMUSG00000026219:ENSMUST00000027421:Transcript:intron_variant::,T:ENSMUSG00000026219:ENSMUST00000185909:Transcript:intron_variant&NMD_transcript_variant::,T:ENSMUSG00000026219:ENSMUST00000187…
BUB_BnJ	1	85599662	A	T:ENSMUSG00000070034:ENSMUST00000093508:Transcript:upstream_gene_variant::,T:ENSMUSG00000073628:ENSMUST00000161763:Transcript:downstream_gene_variant::,T:ENSMUSG00000070031:ENSMUST00000113385:Transcript:upstream_gene_variant::,T:ENSMUSG00000090103:ENSMUST00000162784:Transcript:splice_region_variant&intron_variant&non_coding_transcript_variant::,T:ENSMUSG00000070034:ENSMUST00000152399:Transcript:u…
BUB_BnJ	1	85718176	G	A:ENSMUSG00000052760:ENSMUST00000159320:Transcript:non_coding_transcript_exon_variant&non_coding_transcript_variant::,A:ENSMUSG00000052760:ENSMUST00000159122:Transcript:3_prime_UTR_variant::,A:ENSMUSG00000052760:ENSMUST00000162038:Transcript:3_prime_UTR_variant&NMD_transcript_variant::,A:ENSMUSG00000052760:ENSMUST00000064788:Transcript:3_prime_UTR_variant::,A:ENSMUSG00000052760:ENSMUST00000161453…
BUB_BnJ	1	86081934	C	A:ENSMUSG00000026229:ENSMUST00000027432:Transcript:intron_variant::,A:ENSMUSG00000026229:ENSMUST00000139715:Transcript:intron_variant&NMD_transcript_variant::
BUB_BnJ	1	86103503	G	A:ENSMUSG00000026228:ENSMUST00000027431:Transcript:intron_variant::,A:ENSMUSG00000026229:ENSMUST00000027432:Transcript:intron_variant::,A:ENSMUSG00000026229:ENSMUST00000139715:Transcript:intron_variant&NMD_transcript_variant::,A:ENSMUSG00000026228:ENSMUST00000155077:Transcript:intron_variant::
BUB_BnJ	1	86106424	C	A:ENSMUSG00000026228:ENSMUST00000027431:Transcript:intron_variant::,A:ENSMUSG00000026229:ENSMUST00000027432:Transcript:intron_variant::,A:ENSMUSG00000026229:ENSMUST00000139715:Transcript:intron_variant&NMD_transcript_variant::,A:ENSMUSG00000026229:ENSMUST00000152184:Transcript:upstream_gene_variant::,A:ENSMUSG00000026228:ENSMUST00000155077:Transcript:intron_variant::
BUB_BnJ	1	86266769	C	T:ENSMUSG00000062590:ENSMUST00000027434:Transcript:intron_variant::,T:ENSMUSG00000062590:ENSMUST00000126579:Transcript:intron_variant&NMD_transcript_variant::,T:ENSMUSG00000062590:ENSMUST00000113309:Transcript:intron_variant::
BUB_BnJ	1	86347831	A	C:ENSMUSG00000026234:ENSMUST00000186050:Transcript:downstream_gene_variant::,C:ENSMUSG00000026234:ENSMUST00000185676:Transcript:downstream_gene_variant::,C:ENSMUSG00000064696:ENSMUST00000082762:Transcript:downstream_gene_variant::,C:ENSMUSG00000026234:ENSMUST00000189504:Transcript:downstream_gene_variant::,C:ENSMUSG00000026234:ENSMUST00000188682:Transcript:downstream_gene_variant::,C:ENSMUSG00000…
BUB_BnJ	1	86572575	G	A:ENSMUSG00000026239:ENSMUST00000150653:Transcript:intron_variant&non_coding_transcript_variant::,A:ENSMUSG00000026239:ENSMUST00000148683:Transcript:intron_variant&non_coding_transcript_variant::,A:ENSMUSG00000026239:ENSMUST00000146220:Transcript:intron_variant::,A:ENSMUSG00000026239:ENSMUST00000027444:Transcript:intron_variant::,A:ENSMUSG00000026239:ENSMUST00000143674:Transcript:intron_variant&N…
BUB_BnJ	1	86575731	T	C:ENSMUSG00000026239:ENSMUST00000150653:Transcript:intron_variant&non_coding_transcript_variant::,C:ENSMUSG00000026239:ENSMUST00000148683:Transcript:intron_variant&non_coding_transcript_variant::,C:ENSMUSG00000102927:ENSMUST00000193369:Transcript:upstream_gene_variant::,C:ENSMUSG00000026239:ENSMUST00000146220:Transcript:intron_variant::,C:ENSMUSG00000026239:ENSMUST00000027444:Transcript:intron_va…
BUB_BnJ	1	86705933	T	C:ENSMUSG00000053333:ENSMUST00000189044:Transcript:intron_variant&non_coding_transcript_variant::,C:ENSMUSG00000053333:ENSMUST00000168237:Transcript:intron_variant::,C:ENSMUSG00000053333:ENSMUST00000188121:Transcript:intron_variant&non_coding_transcript_variant::,C:ENSMUSG00000053333:ENSMUST00000065694:Transcript:intron_variant::,C:ENSMUSG00000053333:ENSMUST00000190618:Transcript:intron_variant&N…
BUB_BnJ	1	86705974	G	C:ENSMUSG00000053333:ENSMUST00000189044:Transcript:intron_variant&non_coding_transcript_variant::,C:ENSMUSG00000053333:ENSMUST00000168237:Transcript:intron_variant::,C:ENSMUSG00000053333:ENSMUST00000188121:Transcript:intron_variant&non_coding_transcript_variant::,C:ENSMUSG00000053333:ENSMUST00000065694:Transcript:intron_variant::,C:ENSMUSG00000053333:ENSMUST00000190618:Transcript:intron_variant&N…
BUB_BnJ	1	86706058	A	G:ENSMUSG00000053333:ENSMUST00000189044:Transcript:intron_variant&non_coding_transcript_variant::,G:ENSMUSG00000053333:ENSMUST00000168237:Transcript:intron_variant::,G:ENSMUSG00000053333:ENSMUST00000188121:Transcript:intron_variant&non_coding_transcript_variant::,G:ENSMUSG00000053333:ENSMUST00000065694:Transcript:intron_variant::,G:ENSMUSG00000053333:ENSMUST00000190618:Transcript:intron_variant&N…
BUB_BnJ	1	86709250	C	T:ENSMUSG00000053333:ENSMUST00000189044:Transcript:intron_variant&non_coding_transcript_variant::,T:ENSMUSG00000053333:ENSMUST00000168237:Transcript:intron_variant::,T:ENSMUSG00000053333:ENSMUST00000188121:Transcript:intron_variant&non_coding_transcript_variant::,T:ENSMUSG00000053333:ENSMUST00000065694:Transcript:intron_variant::,T:ENSMUSG00000053333:ENSMUST00000190618:Transcript:intron_variant&N…
BUB_BnJ	1	86714123	C	T:ENSMUSG00000053333:ENSMUST00000189044:Transcript:intron_variant&non_coding_transcript_variant::,T:ENSMUSG00000053333:ENSMUST00000168237:Transcript:intron_variant::,T:ENSMUSG00000053333:ENSMUST00000188121:Transcript:intron_variant&non_coding_transcript_variant::,T:ENSMUSG00000053333:ENSMUST00000065694:Transcript:intron_variant::,T:ENSMUSG00000053333:ENSMUST00000190618:Transcript:intron_variant&N…
BUB_BnJ	1	86719977	A	G:ENSMUSG00000053333:ENSMUST00000189044:Transcript:intron_variant&non_coding_transcript_variant::,G:ENSMUSG00000053333:ENSMUST00000168237:Transcript:intron_variant::,G:ENSMUSG00000053333:ENSMUST00000188121:Transcript:intron_variant&non_coding_transcript_variant::,G:ENSMUSG00000053333:ENSMUST00000065694:Transcript:intron_variant::,G:ENSMUSG00000053333:ENSMUST00000190618:Transcript:intron_variant&N…
BUB_BnJ	1	86722953	A	G:ENSMUSG00000053333:ENSMUST00000189044:Transcript:intron_variant&non_coding_transcript_variant::,G:ENSMUSG00000053333:ENSMUST00000168237:Transcript:intron_variant::,G:ENSMUSG00000053333:ENSMUST00000188121:Transcript:intron_variant&non_coding_transcript_variant::,G:ENSMUSG00000053333:ENSMUST00000065694:Transcript:intron_variant::,G:ENSMUSG00000053333:ENSMUST00000190618:Transcript:intron_variant&N…
BUB_BnJ	1	86724216	A	T:ENSMUSG00000053333:ENSMUST00000189044:Transcript:intron_variant&non_coding_transcript_variant::,T:ENSMUSG00000053333:ENSMUST00000168237:Transcript:intron_variant::,T:ENSMUSG00000053333:ENSMUST00000188121:Transcript:intron_variant&non_coding_transcript_variant::,T:ENSMUSG00000053333:ENSMUST00000065694:Transcript:intron_variant::,T:ENSMUSG00000053333:ENSMUST00000190618:Transcript:intron_variant&N…
BUB_BnJ	1	86725681	A	T:ENSMUSG00000053333:ENSMUST00000189044:Transcript:intron_variant&non_coding_transcript_variant::,T:ENSMUSG00000053333:ENSMUST00000168237:Transcript:intron_variant::,T:ENSMUSG00000053333:ENSMUST00000188121:Transcript:intron_variant&non_coding_transcript_variant::,T:ENSMUSG00000053333:ENSMUST00000065694:Transcript:intron_variant::,T:ENSMUSG00000053333:ENSMUST00000190618:Transcript:intron_variant&N…
BUB_BnJ	1	86730417	A	T:ENSMUSG00000053333:ENSMUST00000189044:Transcript:intron_variant&non_coding_transcript_variant::,T:ENSMUSG00000053333:ENSMUST00000168237:Transcript:intron_variant::,T:ENSMUSG00000053333:ENSMUST00000188121:Transcript:intron_variant&non_coding_transcript_variant::,T:ENSMUSG00000053333:ENSMUST00000065694:Transcript:intron_variant::,T:ENSMUSG00000053333:ENSMUST00000190618:Transcript:intron_variant&N…
BUB_BnJ	1	86737014	A	C:ENSMUSG00000053333:ENSMUST00000189044:Transcript:intron_variant&non_coding_transcript_variant::,C:ENSMUSG00000053333:ENSMUST00000168237:Transcript:intron_variant::,C:ENSMUSG00000053333:ENSMUST00000188121:Transcript:intron_variant&non_coding_transcript_variant::,C:ENSMUSG00000053333:ENSMUST00000065694:Transcript:intron_variant::,C:ENSMUSG00000053333:ENSMUST00000190618:Transcript:intron_variant&N…
BUB_BnJ	1	86740818	T	C:ENSMUSG00000053333:ENSMUST00000189044:Transcript:intron_variant&non_coding_transcript_variant::,C:ENSMUSG00000053333:ENSMUST00000168237:Transcript:intron_variant::,C:ENSMUSG00000053333:ENSMUST00000188121:Transcript:intron_variant&non_coding_transcript_variant::,C:ENSMUSG00000053333:ENSMUST00000065694:Transcript:intron_variant::,C:ENSMUSG00000053333:ENSMUST00000190618:Transcript:intron_variant&N…
BUB_BnJ	1	86744642	G	C:ENSMUSG00000053333:ENSMUST00000189044:Transcript:intron_variant&non_coding_transcript_variant::,C:ENSMUSG00000053333:ENSMUST00000168237:Transcript:intron_variant::,C:ENSMUSG00000053333:ENSMUST00000188121:Transcript:intron_variant&non_coding_transcript_variant::,C:ENSMUSG00000053333:ENSMUST00000065694:Transcript:intron_variant::,C:ENSMUSG00000053333:ENSMUST00000190618:Transcript:intron_variant&N…
BUB_BnJ	1	86747398	G	A:ENSMUSG00000053333:ENSMUST00000189044:Transcript:intron_variant&non_coding_transcript_variant::,A:ENSMUSG00000053333:ENSMUST00000168237:Transcript:intron_variant::,A:ENSMUSG00000053333:ENSMUST00000188121:Transcript:intron_variant&non_coding_transcript_variant::,A:ENSMUSG00000053333:ENSMUST00000065694:Transcript:intron_variant::,A:ENSMUSG00000053333:ENSMUST00000190618:Transcript:intron_variant&N…
BUB_BnJ	1	86749584	C	A:ENSMUSG00000053333:ENSMUST00000189044:Transcript:intron_variant&non_coding_transcript_variant::,A:ENSMUSG00000053333:ENSMUST00000168237:Transcript:intron_variant::,A:ENSMUSG00000053333:ENSMUST00000188121:Transcript:downstream_gene_variant::,A:ENSMUSG00000053333:ENSMUST00000065694:Transcript:intron_variant::,A:ENSMUSG00000053333:ENSMUST00000190618:Transcript:intron_variant&NMD_transcript_variant…
BUB_BnJ	1	86750145	C	A:ENSMUSG00000053333:ENSMUST00000189044:Transcript:intron_variant&non_coding_transcript_variant::,A:ENSMUSG00000053333:ENSMUST00000168237:Transcript:intron_variant::,A:ENSMUSG00000053333:ENSMUST00000188121:Transcript:downstream_gene_variant::,A:ENSMUSG00000053333:ENSMUST00000065694:Transcript:intron_variant::,A:ENSMUSG00000053333:ENSMUST00000190618:Transcript:intron_variant&NMD_transcript_variant…
BUB_BnJ	1	86753505	T	C:ENSMUSG00000053333:ENSMUST00000189044:Transcript:intron_variant&non_coding_transcript_variant::,C:ENSMUSG00000053333:ENSMUST00000168237:Transcript:intron_variant::,C:ENSMUSG00000053333:ENSMUST00000065694:Transcript:intron_variant::,C:ENSMUSG00000053333:ENSMUST00000190618:Transcript:intron_variant&NMD_transcript_variant::
BUB_BnJ	1	86755499	C	A:ENSMUSG00000053333:ENSMUST00000189044:Transcript:intron_variant&non_coding_transcript_variant::,A:ENSMUSG00000053333:ENSMUST00000168237:Transcript:intron_variant::,A:ENSMUSG00000053333:ENSMUST00000065694:Transcript:intron_variant::,A:ENSMUSG00000053333:ENSMUST00000190618:Transcript:intron_variant&NMD_transcript_variant::
BUB_BnJ	1	86762892	G	A:ENSMUSG00000053333:ENSMUST00000189044:Transcript:intron_variant&non_coding_transcript_variant::,A:ENSMUSG00000053333:ENSMUST00000168237:Transcript:intron_variant::,A:ENSMUSG00000100225:ENSMUST00000190273:Transcript:downstream_gene_variant::,A:ENSMUSG00000053333:ENSMUST00000065694:Transcript:intron_variant::,A:ENSMUSG00000053333:ENSMUST00000190618:Transcript:intron_variant&NMD_transcript_variant…
BUB_BnJ	1	86762963	C	T:ENSMUSG00000053333:ENSMUST00000189044:Transcript:intron_variant&non_coding_transcript_variant::,T:ENSMUSG00000053333:ENSMUST00000168237:Transcript:intron_variant::,T:ENSMUSG00000100225:ENSMUST00000190273:Transcript:downstream_gene_variant::,T:ENSMUSG00000053333:ENSMUST00000065694:Transcript:intron_variant::,T:ENSMUSG00000053333:ENSMUST00000190618:Transcript:intron_variant&NMD_transcript_variant…
BUB_BnJ	1	86765738	T	A:ENSMUSG00000053333:ENSMUST00000189044:Transcript:intron_variant&non_coding_transcript_variant::,A:ENSMUSG00000053333:ENSMUST00000168237:Transcript:intron_variant::,A:ENSMUSG00000100225:ENSMUST00000190273:Transcript:upstream_gene_variant::,A:ENSMUSG00000053333:ENSMUST00000065694:Transcript:intron_variant::,A:ENSMUSG00000053333:ENSMUST00000190618:Transcript:intron_variant&NMD_transcript_variant::
BUB_BnJ	1	86766228	C	T:ENSMUSG00000053333:ENSMUST00000189044:Transcript:intron_variant&non_coding_transcript_variant::,T:ENSMUSG00000053333:ENSMUST00000168237:Transcript:intron_variant::,T:ENSMUSG00000100225:ENSMUST00000190273:Transcript:upstream_gene_variant::,T:ENSMUSG00000053333:ENSMUST00000065694:Transcript:intron_variant::,T:ENSMUSG00000053333:ENSMUST00000190618:Transcript:intron_variant&NMD_transcript_variant::
BUB_BnJ	1	86766752	C	T:ENSMUSG00000053333:ENSMUST00000189044:Transcript:intron_variant&non_coding_transcript_variant::,T:ENSMUSG00000053333:ENSMUST00000168237:Transcript:intron_variant::,T:ENSMUSG00000100225:ENSMUST00000190273:Transcript:upstream_gene_variant::,T:ENSMUSG00000053333:ENSMUST00000065694:Transcript:intron_variant::,T:ENSMUSG00000053333:ENSMUST00000190618:Transcript:intron_variant&NMD_transcript_variant::
BUB_BnJ	1	86771622	A	G:ENSMUSG00000053333:ENSMUST00000189044:Transcript:intron_variant&non_coding_transcript_variant::,G:ENSMUSG00000053333:ENSMUST00000168237:Transcript:intron_variant::,G:ENSMUSG00000100768:ENSMUST00000186337:Transcript:upstream_gene_variant::,G:ENSMUSG00000053333:ENSMUST00000065694:Transcript:intron_variant::,G:ENSMUSG00000053333:ENSMUST00000190618:Transcript:intron_variant&NMD_transcript_variant::
BUB_BnJ	1	86772694	C	T:ENSMUSG00000053333:ENSMUST00000189044:Transcript:intron_variant&non_coding_transcript_variant::,T:ENSMUSG00000053333:ENSMUST00000168237:Transcript:intron_variant::,T:ENSMUSG00000100768:ENSMUST00000186337:Transcript:upstream_gene_variant::,T:ENSMUSG00000053333:ENSMUST00000065694:Transcript:intron_variant::,T:ENSMUSG00000053333:ENSMUST00000190618:Transcript:intron_variant&NMD_transcript_variant::
BUB_BnJ	1	86781132	T	A:ENSMUSG00000053333:ENSMUST00000189044:Transcript:intron_variant&non_coding_transcript_variant::,A:ENSMUSG00000053333:ENSMUST00000168237:Transcript:intron_variant::,A:ENSMUSG00000100768:ENSMUST00000186337:Transcript:downstream_gene_variant::,A:ENSMUSG00000053333:ENSMUST00000065694:Transcript:intron_variant::,A:ENSMUSG00000053333:ENSMUST00000190618:Transcript:intron_variant&NMD_transcript_variant…
BUB_BnJ	1	86784999	C	A:ENSMUSG00000053333:ENSMUST00000189044:Transcript:intron_variant&non_coding_transcript_variant::,A:ENSMUSG00000053333:ENSMUST00000168237:Transcript:intron_variant::,A:ENSMUSG00000053333:ENSMUST00000065694:Transcript:intron_variant::,A:ENSMUSG00000053333:ENSMUST00000190618:Transcript:intron_variant&NMD_transcript_variant::
BUB_BnJ	1	86787493	G	T:ENSMUSG00000053333:ENSMUST00000189044:Transcript:intron_variant&non_coding_transcript_variant::,T:ENSMUSG00000053333:ENSMUST00000168237:Transcript:intron_variant::,T:ENSMUSG00000053333:ENSMUST00000065694:Transcript:intron_variant::,T:ENSMUSG00000053333:ENSMUST00000190618:Transcript:intron_variant&NMD_transcript_variant::
BUB_BnJ	1	86787720	G	A:ENSMUSG00000053333:ENSMUST00000189044:Transcript:intron_variant&non_coding_transcript_variant::,A:ENSMUSG00000053333:ENSMUST00000168237:Transcript:intron_variant::,A:ENSMUSG00000053333:ENSMUST00000065694:Transcript:intron_variant::,A:ENSMUSG00000053333:ENSMUST00000190618:Transcript:intron_variant&NMD_transcript_variant::
BUB_BnJ	1	86792397	G	A:ENSMUSG00000053333:ENSMUST00000189044:Transcript:intron_variant&non_coding_transcript_variant::,A:ENSMUSG00000053333:ENSMUST00000168237:Transcript:intron_variant::,A:ENSMUSG00000053333:ENSMUST00000065694:Transcript:intron_variant::,A:ENSMUSG00000053333:ENSMUST00000190618:Transcript:intron_variant&NMD_transcript_variant::
BUB_BnJ	1	86798358	T	A:ENSMUSG00000053333:ENSMUST00000189044:Transcript:intron_variant&non_coding_transcript_variant::,A:ENSMUSG00000053333:ENSMUST00000168237:Transcript:intron_variant::,A:ENSMUSG00000104121:ENSMUST00000192326:Transcript:upstream_gene_variant::,A:ENSMUSG00000053333:ENSMUST00000065694:Transcript:intron_variant::,A:ENSMUSG00000053333:ENSMUST00000190618:Transcript:intron_variant&NMD_transcript_variant::
BUB_BnJ	1	86809664	T	G:ENSMUSG00000053333:ENSMUST00000189044:Transcript:intron_variant&non_coding_transcript_variant::,G:ENSMUSG00000053333:ENSMUST00000168237:Transcript:intron_variant::,G:ENSMUSG00000053333:ENSMUST00000065694:Transcript:intron_variant::,G:ENSMUSG00000053333:ENSMUST00000190618:Transcript:intron_variant&NMD_transcript_variant::
BUB_BnJ	1	86810876	C	A:ENSMUSG00000053333:ENSMUST00000189044:Transcript:intron_variant&non_coding_transcript_variant::,A:ENSMUSG00000053333:ENSMUST00000168237:Transcript:intron_variant::,A:ENSMUSG00000053333:ENSMUST00000065694:Transcript:intron_variant::,A:ENSMUSG00000053333:ENSMUST00000190618:Transcript:intron_variant&NMD_transcript_variant::
BUB_BnJ	1	86813049	T	C:ENSMUSG00000053333:ENSMUST00000189044:Transcript:intron_variant&non_coding_transcript_variant::,C:ENSMUSG00000053333:ENSMUST00000168237:Transcript:intron_variant::,C:ENSMUSG00000053333:ENSMUST00000065694:Transcript:intron_variant::,C:ENSMUSG00000053333:ENSMUST00000190618:Transcript:intron_variant&NMD_transcript_variant::
BUB_BnJ	1	86813650	C	T:ENSMUSG00000053333:ENSMUST00000189044:Transcript:intron_variant&non_coding_transcript_variant::,T:ENSMUSG00000053333:ENSMUST00000168237:Transcript:intron_variant::,T:ENSMUSG00000053333:ENSMUST00000065694:Transcript:intron_variant::,T:ENSMUSG00000053333:ENSMUST00000190618:Transcript:intron_variant&NMD_transcript_variant::
BUB_BnJ	1	86815892	C	T:ENSMUSG00000053333:ENSMUST00000189044:Transcript:intron_variant&non_coding_transcript_variant::,T:ENSMUSG00000053333:ENSMUST00000168237:Transcript:intron_variant::,T:ENSMUSG00000053333:ENSMUST00000065694:Transcript:intron_variant::,T:ENSMUSG00000053333:ENSMUST00000190618:Transcript:intron_variant&NMD_transcript_variant::
BUB_BnJ	1	86824112	C	T:ENSMUSG00000053333:ENSMUST00000189044:Transcript:intron_variant&non_coding_transcript_variant::,T:ENSMUSG00000053333:ENSMUST00000168237:Transcript:intron_variant::,T:ENSMUSG00000102383:ENSMUST00000194093:Transcript:upstream_gene_variant::,T:ENSMUSG00000053333:ENSMUST00000065694:Transcript:intron_variant::,T:ENSMUSG00000053333:ENSMUST00000190618:Transcript:intron_variant&NMD_transcript_variant::
BUB_BnJ	1	86826756	C	A:ENSMUSG00000053333:ENSMUST00000189044:Transcript:intron_variant&non_coding_transcript_variant::,A:ENSMUSG00000053333:ENSMUST00000168237:Transcript:intron_variant::,A:ENSMUSG00000102383:ENSMUST00000194093:Transcript:non_coding_transcript_exon_variant&non_coding_transcript_variant::,A:ENSMUSG00000053333:ENSMUST00000065694:Transcript:intron_variant::,A:ENSMUSG00000053333:ENSMUST00000190618:Transcr…
BUB_BnJ	1	86829566	A	G:ENSMUSG00000053333:ENSMUST00000189044:Transcript:intron_variant&non_coding_transcript_variant::,G:ENSMUSG00000053333:ENSMUST00000168237:Transcript:intron_variant::,G:ENSMUSG00000102383:ENSMUST00000194093:Transcript:non_coding_transcript_exon_variant&non_coding_transcript_variant::,G:ENSMUSG00000053333:ENSMUST00000065694:Transcript:intron_variant::,G:ENSMUSG00000053333:ENSMUST00000190618:Transcr…
BUB_BnJ	1	86829773	A	G:ENSMUSG00000053333:ENSMUST00000189044:Transcript:intron_variant&non_coding_transcript_variant::,G:ENSMUSG00000053333:ENSMUST00000168237:Transcript:intron_variant::,G:ENSMUSG00000102383:ENSMUST00000194093:Transcript:downstream_gene_variant::,G:ENSMUSG00000053333:ENSMUST00000065694:Transcript:intron_variant::,G:ENSMUSG00000053333:ENSMUST00000190618:Transcript:intron_variant&NMD_transcript_variant…
BUB_BnJ	1	86833459	C	T:ENSMUSG00000053333:ENSMUST00000189044:Transcript:intron_variant&non_coding_transcript_variant::,T:ENSMUSG00000053333:ENSMUST00000168237:Transcript:intron_variant::,T:ENSMUSG00000102383:ENSMUST00000194093:Transcript:downstream_gene_variant::,T:ENSMUSG00000104400:ENSMUST00000192592:Transcript:upstream_gene_variant::,T:ENSMUSG00000053333:ENSMUST00000065694:Transcript:intron_variant::,T:ENSMUSG0000…
BUB_BnJ	1	86835419	C	T:ENSMUSG00000053333:ENSMUST00000189044:Transcript:intron_variant&non_coding_transcript_variant::,T:ENSMUSG00000053333:ENSMUST00000168237:Transcript:intron_variant::,T:ENSMUSG00000104400:ENSMUST00000192592:Transcript:non_coding_transcript_exon_variant&non_coding_transcript_variant::,T:ENSMUSG00000053333:ENSMUST00000065694:Transcript:intron_variant::,T:ENSMUSG00000053333:ENSMUST00000190618:Transcr…
BUB_BnJ	1	86839356	T	G:ENSMUSG00000053333:ENSMUST00000189044:Transcript:intron_variant&non_coding_transcript_variant::,G:ENSMUSG00000053333:ENSMUST00000168237:Transcript:intron_variant::,G:ENSMUSG00000104400:ENSMUST00000192592:Transcript:downstream_gene_variant::,G:ENSMUSG00000053333:ENSMUST00000065694:Transcript:intron_variant::,G:ENSMUSG00000053333:ENSMUST00000190618:Transcript:intron_variant&NMD_transcript_variant…
BUB_BnJ	1	86844346	G	A:ENSMUSG00000053333:ENSMUST00000189044:Transcript:intron_variant&non_coding_transcript_variant::,A:ENSMUSG00000053333:ENSMUST00000168237:Transcript:intron_variant::,A:ENSMUSG00000053333:ENSMUST00000065694:Transcript:intron_variant::,A:ENSMUSG00000053333:ENSMUST00000190618:Transcript:intron_variant&NMD_transcript_variant::
BUB_BnJ	1	86850171	C	A:ENSMUSG00000053333:ENSMUST00000189044:Transcript:intron_variant&non_coding_transcript_variant::,A:ENSMUSG00000053333:ENSMUST00000168237:Transcript:intron_variant::,A:ENSMUSG00000053333:ENSMUST00000065694:Transcript:intron_variant::,A:ENSMUSG00000053333:ENSMUST00000190618:Transcript:intron_variant&NMD_transcript_variant::
BUB_BnJ	1	86851094	A	T:ENSMUSG00000053333:ENSMUST00000189044:Transcript:intron_variant&non_coding_transcript_variant::,T:ENSMUSG00000053333:ENSMUST00000168237:Transcript:intron_variant::,T:ENSMUSG00000053333:ENSMUST00000065694:Transcript:intron_variant::,T:ENSMUSG00000053333:ENSMUST00000190618:Transcript:intron_variant&NMD_transcript_variant::
BUB_BnJ	1	86852310	T	C:ENSMUSG00000053333:ENSMUST00000189044:Transcript:intron_variant&non_coding_transcript_variant::,C:ENSMUSG00000053333:ENSMUST00000168237:Transcript:intron_variant::,C:ENSMUSG00000053333:ENSMUST00000065694:Transcript:intron_variant::,C:ENSMUSG00000053333:ENSMUST00000190618:Transcript:intron_variant&NMD_transcript_variant::
BUB_BnJ	1	86856299	G	C:ENSMUSG00000053333:ENSMUST00000189044:Transcript:intron_variant&non_coding_transcript_variant::,C:ENSMUSG00000053333:ENSMUST00000168237:Transcript:intron_variant::,C:ENSMUSG00000053333:ENSMUST00000186682:Transcript:upstream_gene_variant::,C:ENSMUSG00000053333:ENSMUST00000065694:Transcript:intron_variant::,C:ENSMUSG00000053333:ENSMUST00000190618:Transcript:intron_variant&NMD_transcript_variant::
BUB_BnJ	1	86859682	G	A:ENSMUSG00000053333:ENSMUST00000189044:Transcript:intron_variant&non_coding_transcript_variant::,A:ENSMUSG00000053333:ENSMUST00000168237:Transcript:intron_variant::,A:ENSMUSG00000053333:ENSMUST00000186682:Transcript:downstream_gene_variant::,A:ENSMUSG00000053333:ENSMUST00000065694:Transcript:intron_variant::,A:ENSMUSG00000053333:ENSMUST00000190618:Transcript:intron_variant&NMD_transcript_variant…
BUB_BnJ	1	86861697	C	T:ENSMUSG00000053333:ENSMUST00000189044:Transcript:intron_variant&non_coding_transcript_variant::,T:ENSMUSG00000053333:ENSMUST00000168237:Transcript:intron_variant::,T:ENSMUSG00000053333:ENSMUST00000186682:Transcript:downstream_gene_variant::,T:ENSMUSG00000053333:ENSMUST00000065694:Transcript:intron_variant::,T:ENSMUSG00000053333:ENSMUST00000190618:Transcript:intron_variant&NMD_transcript_variant…
BUB_BnJ	1	86863588	G	A:ENSMUSG00000053333:ENSMUST00000189044:Transcript:intron_variant&non_coding_transcript_variant::,A:ENSMUSG00000053333:ENSMUST00000168237:Transcript:intron_variant::,A:ENSMUSG00000053333:ENSMUST00000065694:Transcript:intron_variant::,A:ENSMUSG00000053333:ENSMUST00000190618:Transcript:intron_variant&NMD_transcript_variant::
BUB_BnJ	1	86863726	G	A:ENSMUSG00000053333:ENSMUST00000189044:Transcript:intron_variant&non_coding_transcript_variant::,A:ENSMUSG00000053333:ENSMUST00000168237:Transcript:intron_variant::,A:ENSMUSG00000053333:ENSMUST00000065694:Transcript:intron_variant::,A:ENSMUSG00000053333:ENSMUST00000190618:Transcript:intron_variant&NMD_transcript_variant::
BUB_BnJ	1	86864311	C	T:ENSMUSG00000053333:ENSMUST00000189044:Transcript:intron_variant&non_coding_transcript_variant::,T:ENSMUSG00000053333:ENSMUST00000168237:Transcript:intron_variant::,T:ENSMUSG00000053333:ENSMUST00000065694:Transcript:intron_variant::,T:ENSMUSG00000053333:ENSMUST00000190618:Transcript:intron_variant&NMD_transcript_variant::
BUB_BnJ	1	86864986	C	T:ENSMUSG00000053333:ENSMUST00000189044:Transcript:intron_variant&non_coding_transcript_variant::,T:ENSMUSG00000053333:ENSMUST00000168237:Transcript:intron_variant::,T:ENSMUSG00000053333:ENSMUST00000065694:Transcript:intron_variant::,T:ENSMUSG00000053333:ENSMUST00000190618:Transcript:intron_variant&NMD_transcript_variant::
BUB_BnJ	1	86866134	G	A:ENSMUSG00000053333:ENSMUST00000189044:Transcript:intron_variant&non_coding_transcript_variant::,A:ENSMUSG00000053333:ENSMUST00000168237:Transcript:intron_variant::,A:ENSMUSG00000053333:ENSMUST00000065694:Transcript:intron_variant::,A:ENSMUSG00000053333:ENSMUST00000190618:Transcript:intron_variant&NMD_transcript_variant::
BUB_BnJ	1	86869944	C	A:ENSMUSG00000053333:ENSMUST00000189044:Transcript:intron_variant&non_coding_transcript_variant::,A:ENSMUSG00000053333:ENSMUST00000168237:Transcript:intron_variant::,A:ENSMUSG00000102293:ENSMUST00000192464:Transcript:upstream_gene_variant::,A:ENSMUSG00000053333:ENSMUST00000065694:Transcript:intron_variant::,A:ENSMUSG00000053333:ENSMUST00000190618:Transcript:intron_variant&NMD_transcript_variant::
BUB_BnJ	1	86873469	C	T:ENSMUSG00000053333:ENSMUST00000189044:Transcript:intron_variant&non_coding_transcript_variant::,T:ENSMUSG00000053333:ENSMUST00000168237:Transcript:intron_variant::,T:ENSMUSG00000102293:ENSMUST00000192464:Transcript:upstream_gene_variant::,T:ENSMUSG00000053333:ENSMUST00000065694:Transcript:intron_variant::,T:ENSMUSG00000053333:ENSMUST00000190618:Transcript:intron_variant&NMD_transcript_variant::
BUB_BnJ	1	86874138	A	G:ENSMUSG00000053333:ENSMUST00000189044:Transcript:intron_variant&non_coding_transcript_variant::,G:ENSMUSG00000053333:ENSMUST00000168237:Transcript:intron_variant::,G:ENSMUSG00000102293:ENSMUST00000192464:Transcript:upstream_gene_variant::,G:ENSMUSG00000053333:ENSMUST00000065694:Transcript:intron_variant::,G:ENSMUSG00000053333:ENSMUST00000190618:Transcript:intron_variant&NMD_transcript_variant::
BUB_BnJ	1	86874647	C	T:ENSMUSG00000053333:ENSMUST00000189044:Transcript:intron_variant&non_coding_transcript_variant::,T:ENSMUSG00000053333:ENSMUST00000168237:Transcript:intron_variant::,T:ENSMUSG00000102293:ENSMUST00000192464:Transcript:non_coding_transcript_exon_variant&non_coding_transcript_variant::,T:ENSMUSG00000053333:ENSMUST00000065694:Transcript:intron_variant::,T:ENSMUSG00000053333:ENSMUST00000190618:Transcr…
BUB_BnJ	1	86876151	G	A:ENSMUSG00000053333:ENSMUST00000189044:Transcript:intron_variant&non_coding_transcript_variant::,A:ENSMUSG00000053333:ENSMUST00000168237:Transcript:intron_variant::,A:ENSMUSG00000102293:ENSMUST00000192464:Transcript:non_coding_transcript_exon_variant&non_coding_transcript_variant::,A:ENSMUSG00000053333:ENSMUST00000065694:Transcript:intron_variant::,A:ENSMUSG00000053333:ENSMUST00000190618:Transcr…
BUB_BnJ	1	86880458	T	C:ENSMUSG00000053333:ENSMUST00000189044:Transcript:non_coding_transcript_exon_variant&non_coding_transcript_variant::,C:ENSMUSG00000053333:ENSMUST00000168237:Transcript:intron_variant::,C:ENSMUSG00000102293:ENSMUST00000192464:Transcript:downstream_gene_variant::,C:ENSMUSG00000053333:ENSMUST00000065694:Transcript:intron_variant::,C:ENSMUSG00000053333:ENSMUST00000190618:Transcript:intron_variant&NM…
BUB_BnJ	1	86886228	G	T:ENSMUSG00000053333:ENSMUST00000189044:Transcript:downstream_gene_variant::,T:ENSMUSG00000053333:ENSMUST00000168237:Transcript:intron_variant::,T:ENSMUSG00000053333:ENSMUST00000065694:Transcript:intron_variant::,T:ENSMUSG00000053333:ENSMUST00000190618:Transcript:intron_variant&NMD_transcript_variant::
BUB_BnJ	1	86887764	G	A:ENSMUSG00000053333:ENSMUST00000168237:Transcript:intron_variant::,A:ENSMUSG00000053333:ENSMUST00000065694:Transcript:intron_variant::,A:ENSMUSG00000053333:ENSMUST00000190618:Transcript:intron_variant&NMD_transcript_variant::
BUB_BnJ	1	86890089	G	C:ENSMUSG00000102649:ENSMUST00000195687:Transcript:upstream_gene_variant::,C:ENSMUSG00000053333:ENSMUST00000168237:Transcript:intron_variant::,C:ENSMUSG00000053333:ENSMUST00000065694:Transcript:intron_variant::,C:ENSMUSG00000053333:ENSMUST00000190618:Transcript:intron_variant&NMD_transcript_variant::
BUB_BnJ	1	86890123	G	A:ENSMUSG00000102649:ENSMUST00000195687:Transcript:upstream_gene_variant::,A:ENSMUSG00000053333:ENSMUST00000168237:Transcript:intron_variant::,A:ENSMUSG00000053333:ENSMUST00000065694:Transcript:intron_variant::,A:ENSMUSG00000053333:ENSMUST00000190618:Transcript:intron_variant&NMD_transcript_variant::
BUB_BnJ	1	86890345	G	A:ENSMUSG00000102649:ENSMUST00000195687:Transcript:upstream_gene_variant::,A:ENSMUSG00000053333:ENSMUST00000168237:Transcript:intron_variant::,A:ENSMUSG00000053333:ENSMUST00000065694:Transcript:intron_variant::,A:ENSMUSG00000053333:ENSMUST00000190618:Transcript:intron_variant&NMD_transcript_variant::
BUB_BnJ	1	86891193	A	G:ENSMUSG00000102649:ENSMUST00000195687:Transcript:upstream_gene_variant::,G:ENSMUSG00000053333:ENSMUST00000168237:Transcript:intron_variant::,G:ENSMUSG00000053333:ENSMUST00000065694:Transcript:intron_variant::,G:ENSMUSG00000053333:ENSMUST00000190618:Transcript:intron_variant&NMD_transcript_variant::
BUB_BnJ	1	86892381	C	T:ENSMUSG00000102649:ENSMUST00000195687:Transcript:upstream_gene_variant::,T:ENSMUSG00000053333:ENSMUST00000168237:Transcript:intron_variant::,T:ENSMUSG00000053333:ENSMUST00000065694:Transcript:intron_variant::,T:ENSMUSG00000053333:ENSMUST00000190618:Transcript:intron_variant&NMD_transcript_variant::
BUB_BnJ	1	86892689	G	A:ENSMUSG00000102649:ENSMUST00000195687:Transcript:upstream_gene_variant::,A:ENSMUSG00000053333:ENSMUST00000168237:Transcript:intron_variant::,A:ENSMUSG00000053333:ENSMUST00000065694:Transcript:intron_variant::,A:ENSMUSG00000053333:ENSMUST00000190618:Transcript:intron_variant&NMD_transcript_variant::
BUB_BnJ	1	86893734	C	T:ENSMUSG00000102649:ENSMUST00000195687:Transcript:non_coding_transcript_exon_variant&non_coding_transcript_variant::,T:ENSMUSG00000053333:ENSMUST00000168237:Transcript:intron_variant::,T:ENSMUSG00000053333:ENSMUST00000065694:Transcript:intron_variant::,T:ENSMUSG00000053333:ENSMUST00000190618:Transcript:intron_variant&NMD_transcript_variant::
BUB_BnJ	1	86895549	T	A:ENSMUSG00000102649:ENSMUST00000195687:Transcript:downstream_gene_variant::,A:ENSMUSG00000053333:ENSMUST00000168237:Transcript:intron_variant::,A:ENSMUSG00000053333:ENSMUST00000065694:Transcript:intron_variant::,A:ENSMUSG00000053333:ENSMUST00000190618:Transcript:intron_variant&NMD_transcript_variant::
BUB_BnJ	1	86896065	G	A:ENSMUSG00000102649:ENSMUST00000195687:Transcript:downstream_gene_variant::,A:ENSMUSG00000053333:ENSMUST00000168237:Transcript:intron_variant::,A:ENSMUSG00000053333:ENSMUST00000065694:Transcript:intron_variant::,A:ENSMUSG00000053333:ENSMUST00000190618:Transcript:intron_variant&NMD_transcript_variant::
BUB_BnJ	1	86897963	G	A:ENSMUSG00000102649:ENSMUST00000195687:Transcript:downstream_gene_variant::,A:ENSMUSG00000053333:ENSMUST00000168237:Transcript:intron_variant::,A:ENSMUSG00000053333:ENSMUST00000065694:Transcript:intron_variant::,A:ENSMUSG00000053333:ENSMUST00000190618:Transcript:intron_variant&NMD_transcript_variant::
BUB_BnJ	1	86902372	C	G:ENSMUSG00000053333:ENSMUST00000168237:Transcript:intron_variant::,G:ENSMUSG00000053333:ENSMUST00000065694:Transcript:intron_variant::,G:ENSMUSG00000053333:ENSMUST00000190618:Transcript:intron_variant&NMD_transcript_variant::
BUB_BnJ	1	86908939	C	A:ENSMUSG00000084106:ENSMUST00000120149:Transcript:non_coding_transcript_exon_variant&non_coding_transcript_variant::,A:ENSMUSG00000053333:ENSMUST00000168237:Transcript:intron_variant::,A:ENSMUSG00000053333:ENSMUST00000065694:Transcript:intron_variant::,A:ENSMUSG00000053333:ENSMUST00000190618:Transcript:intron_variant&NMD_transcript_variant::
BUB_BnJ	1	86909679	G	A:ENSMUSG00000084106:ENSMUST00000120149:Transcript:non_coding_transcript_exon_variant&non_coding_transcript_variant::,A:ENSMUSG00000053333:ENSMUST00000168237:Transcript:intron_variant::,A:ENSMUSG00000053333:ENSMUST00000065694:Transcript:intron_variant::,A:ENSMUSG00000053333:ENSMUST00000190618:Transcript:intron_variant&NMD_transcript_variant::
BUB_BnJ	1	86911423	C	A:ENSMUSG00000084106:ENSMUST00000120149:Transcript:upstream_gene_variant::,A:ENSMUSG00000053333:ENSMUST00000168237:Transcript:intron_variant::,A:ENSMUSG00000053333:ENSMUST00000065694:Transcript:intron_variant::,A:ENSMUSG00000053333:ENSMUST00000190618:Transcript:intron_variant&NMD_transcript_variant::
BUB_BnJ	1	86913390	G	A:ENSMUSG00000084106:ENSMUST00000120149:Transcript:upstream_gene_variant::,A:ENSMUSG00000053333:ENSMUST00000168237:Transcript:intron_variant::,A:ENSMUSG00000102571:ENSMUST00000195634:Transcript:upstream_gene_variant::,A:ENSMUSG00000053333:ENSMUST00000065694:Transcript:intron_variant::,A:ENSMUSG00000053333:ENSMUST00000190618:Transcript:intron_variant&NMD_transcript_variant::
BUB_BnJ	1	86913912	T	C:ENSMUSG00000084106:ENSMUST00000120149:Transcript:upstream_gene_variant::,C:ENSMUSG00000053333:ENSMUST00000168237:Transcript:intron_variant::,C:ENSMUSG00000102571:ENSMUST00000195634:Transcript:upstream_gene_variant::,C:ENSMUSG00000053333:ENSMUST00000065694:Transcript:intron_variant::,C:ENSMUSG00000053333:ENSMUST00000190618:Transcript:intron_variant&NMD_transcript_variant::
BUB_BnJ	1	86914014	G	A:ENSMUSG00000084106:ENSMUST00000120149:Transcript:upstream_gene_variant::,A:ENSMUSG00000053333:ENSMUST00000168237:Transcript:intron_variant::,A:ENSMUSG00000102571:ENSMUST00000195634:Transcript:upstream_gene_variant::,A:ENSMUSG00000053333:ENSMUST00000065694:Transcript:intron_variant::,A:ENSMUSG00000053333:ENSMUST00000190618:Transcript:intron_variant&NMD_transcript_variant::
BUB_BnJ	1	86915949	C	T:ENSMUSG00000053333:ENSMUST00000168237:Transcript:intron_variant::,T:ENSMUSG00000102571:ENSMUST00000195634:Transcript:upstream_gene_variant::,T:ENSMUSG00000053333:ENSMUST00000065694:Transcript:intron_variant::,T:ENSMUSG00000053333:ENSMUST00000190618:Transcript:intron_variant&NMD_transcript_variant::
BUB_BnJ	1	86919233	C	T:ENSMUSG00000053333:ENSMUST00000168237:Transcript:intron_variant::,T:ENSMUSG00000102571:ENSMUST00000195634:Transcript:non_coding_transcript_exon_variant&non_coding_transcript_variant::,T:ENSMUSG00000053333:ENSMUST00000065694:Transcript:intron_variant::,T:ENSMUSG00000053333:ENSMUST00000190618:Transcript:intron_variant&NMD_transcript_variant::
BUB_BnJ	1	86920242	A	G:ENSMUSG00000053333:ENSMUST00000168237:Transcript:intron_variant::,G:ENSMUSG00000102571:ENSMUST00000195634:Transcript:non_coding_transcript_exon_variant&non_coding_transcript_variant::,G:ENSMUSG00000053333:ENSMUST00000065694:Transcript:intron_variant::,G:ENSMUSG00000053333:ENSMUST00000190618:Transcript:intron_variant&NMD_transcript_variant::
BUB_BnJ	1	86921914	A	C:ENSMUSG00000053333:ENSMUST00000168237:Transcript:intron_variant::,C:ENSMUSG00000102571:ENSMUST00000195634:Transcript:downstream_gene_variant::,C:ENSMUSG00000053333:ENSMUST00000065694:Transcript:intron_variant::,C:ENSMUSG00000053333:ENSMUST00000190618:Transcript:intron_variant&NMD_transcript_variant::
BUB_BnJ	1	86923017	A	G:ENSMUSG00000053333:ENSMUST00000168237:Transcript:intron_variant::,G:ENSMUSG00000102571:ENSMUST00000195634:Transcript:downstream_gene_variant::,G:ENSMUSG00000053333:ENSMUST00000065694:Transcript:intron_variant::,G:ENSMUSG00000053333:ENSMUST00000190618:Transcript:intron_variant&NMD_transcript_variant::
BUB_BnJ	1	86927102	G	A:ENSMUSG00000053333:ENSMUST00000168237:Transcript:intron_variant::,A:ENSMUSG00000053333:ENSMUST00000065694:Transcript:intron_variant::,A:ENSMUSG00000099401:ENSMUST00000185304:Transcript:downstream_gene_variant::,A:ENSMUSG00000053333:ENSMUST00000190618:Transcript:intron_variant&NMD_transcript_variant::
BUB_BnJ	1	86930060	T	A:ENSMUSG00000053333:ENSMUST00000168237:Transcript:intron_variant::,A:ENSMUSG00000053333:ENSMUST00000065694:Transcript:intron_variant::,A:ENSMUSG00000099401:ENSMUST00000185304:Transcript:intron_variant&non_coding_transcript_variant::,A:ENSMUSG00000053333:ENSMUST00000190618:Transcript:intron_variant&NMD_transcript_variant::
BUB_BnJ	1	86930962	G	A:ENSMUSG00000053333:ENSMUST00000168237:Transcript:intron_variant::,A:ENSMUSG00000053333:ENSMUST00000065694:Transcript:intron_variant::,A:ENSMUSG00000099401:ENSMUST00000185304:Transcript:intron_variant&non_coding_transcript_variant::,A:ENSMUSG00000053333:ENSMUST00000190618:Transcript:intron_variant&NMD_transcript_variant::
BUB_BnJ	1	86931219	G	A:ENSMUSG00000053333:ENSMUST00000168237:Transcript:intron_variant::,A:ENSMUSG00000053333:ENSMUST00000065694:Transcript:intron_variant::,A:ENSMUSG00000099401:ENSMUST00000185304:Transcript:intron_variant&non_coding_transcript_variant::,A:ENSMUSG00000053333:ENSMUST00000190618:Transcript:intron_variant&NMD_transcript_variant::
BUB_BnJ	1	86936391	G	A:ENSMUSG00000053333:ENSMUST00000168237:Transcript:intron_variant::,A:ENSMUSG00000053333:ENSMUST00000065694:Transcript:intron_variant::,A:ENSMUSG00000099401:ENSMUST00000185304:Transcript:intron_variant&non_coding_transcript_variant::,A:ENSMUSG00000053333:ENSMUST00000190618:Transcript:intron_variant&NMD_transcript_variant::
BUB_BnJ	1	86939321	C	G:ENSMUSG00000053333:ENSMUST00000168237:Transcript:intron_variant::,G:ENSMUSG00000053333:ENSMUST00000065694:Transcript:intron_variant::,G:ENSMUSG00000099401:ENSMUST00000185304:Transcript:intron_variant&non_coding_transcript_variant::,G:ENSMUSG00000053333:ENSMUST00000190618:Transcript:intron_variant&NMD_transcript_variant::
BUB_BnJ	1	86939626	C	T:ENSMUSG00000053333:ENSMUST00000168237:Transcript:intron_variant::,T:ENSMUSG00000053333:ENSMUST00000065694:Transcript:intron_variant::,T:ENSMUSG00000099401:ENSMUST00000185304:Transcript:intron_variant&non_coding_transcript_variant::,T:ENSMUSG00000053333:ENSMUST00000190618:Transcript:intron_variant&NMD_transcript_variant::
BUB_BnJ	1	86946109	T	C:ENSMUSG00000053333:ENSMUST00000168237:Transcript:intron_variant::,C:ENSMUSG00000053333:ENSMUST00000065694:Transcript:intron_variant::,C:ENSMUSG00000099401:ENSMUST00000185304:Transcript:intron_variant&non_coding_transcript_variant::,C:ENSMUSG00000053333:ENSMUST00000190618:Transcript:intron_variant&NMD_transcript_variant::
BUB_BnJ	1	86946646	G	A:ENSMUSG00000053333:ENSMUST00000168237:Transcript:intron_variant::,A:ENSMUSG00000053333:ENSMUST00000065694:Transcript:intron_variant::,A:ENSMUSG00000099401:ENSMUST00000185304:Transcript:intron_variant&non_coding_transcript_variant::,A:ENSMUSG00000053333:ENSMUST00000190618:Transcript:intron_variant&NMD_transcript_variant::
BUB_BnJ	1	86951858	G	A:ENSMUSG00000053333:ENSMUST00000168237:Transcript:intron_variant::,A:ENSMUSG00000053333:ENSMUST00000065694:Transcript:intron_variant::,A:ENSMUSG00000099401:ENSMUST00000185304:Transcript:intron_variant&non_coding_transcript_variant::,A:ENSMUSG00000053333:ENSMUST00000190618:Transcript:intron_variant&NMD_transcript_variant::
BUB_BnJ	1	86952111	T	C:ENSMUSG00000053333:ENSMUST00000168237:Transcript:intron_variant::,C:ENSMUSG00000053333:ENSMUST00000065694:Transcript:intron_variant::,C:ENSMUSG00000099401:ENSMUST00000185304:Transcript:intron_variant&non_coding_transcript_variant::,C:ENSMUSG00000053333:ENSMUST00000190618:Transcript:intron_variant&NMD_transcript_variant::
BUB_BnJ	1	86952112	C	A:ENSMUSG00000053333:ENSMUST00000168237:Transcript:intron_variant::,A:ENSMUSG00000053333:ENSMUST00000065694:Transcript:intron_variant::,A:ENSMUSG00000099401:ENSMUST00000185304:Transcript:intron_variant&non_coding_transcript_variant::,A:ENSMUSG00000053333:ENSMUST00000190618:Transcript:intron_variant&NMD_transcript_variant::
BUB_BnJ	1	86953622	A	G:ENSMUSG00000053333:ENSMUST00000168237:Transcript:intron_variant::,G:ENSMUSG00000053333:ENSMUST00000065694:Transcript:intron_variant::,G:ENSMUSG00000099401:ENSMUST00000185304:Transcript:intron_variant&non_coding_transcript_variant::,G:ENSMUSG00000053333:ENSMUST00000190618:Transcript:intron_variant&NMD_transcript_variant::
BUB_BnJ	1	86954337	C	T:ENSMUSG00000053333:ENSMUST00000168237:Transcript:intron_variant::,T:ENSMUSG00000053333:ENSMUST00000065694:Transcript:intron_variant::,T:ENSMUSG00000099401:ENSMUST00000185304:Transcript:intron_variant&non_coding_transcript_variant::,T:ENSMUSG00000053333:ENSMUST00000190618:Transcript:intron_variant&NMD_transcript_variant::
BUB_BnJ	1	86955116	G	A:ENSMUSG00000053333:ENSMUST00000168237:Transcript:intron_variant::,A:ENSMUSG00000053333:ENSMUST00000065694:Transcript:intron_variant::,A:ENSMUSG00000099401:ENSMUST00000185304:Transcript:intron_variant&non_coding_transcript_variant::,A:ENSMUSG00000053333:ENSMUST00000190618:Transcript:intron_variant&NMD_transcript_variant::
BUB_BnJ	1	86957341	G	A:ENSMUSG00000053333:ENSMUST00000168237:Transcript:intron_variant::,A:ENSMUSG00000053333:ENSMUST00000065694:Transcript:intron_variant::,A:ENSMUSG00000099401:ENSMUST00000185304:Transcript:intron_variant&non_coding_transcript_variant::,A:ENSMUSG00000053333:ENSMUST00000190618:Transcript:intron_variant&NMD_transcript_variant::
BUB_BnJ	1	86959931	C	T:ENSMUSG00000053333:ENSMUST00000168237:Transcript:intron_variant::,T:ENSMUSG00000053333:ENSMUST00000065694:Transcript:intron_variant::,T:ENSMUSG00000099401:ENSMUST00000185304:Transcript:intron_variant&non_coding_transcript_variant::,T:ENSMUSG00000053333:ENSMUST00000190618:Transcript:intron_variant&NMD_transcript_variant::
BUB_BnJ	1	86960237	G	A:ENSMUSG00000053333:ENSMUST00000168237:Transcript:intron_variant::,A:ENSMUSG00000053333:ENSMUST00000065694:Transcript:intron_variant::,A:ENSMUSG00000099401:ENSMUST00000185304:Transcript:intron_variant&non_coding_transcript_variant::,A:ENSMUSG00000053333:ENSMUST00000190618:Transcript:intron_variant&NMD_transcript_variant::
BUB_BnJ	1	86960406	C	T:ENSMUSG00000053333:ENSMUST00000168237:Transcript:intron_variant::,T:ENSMUSG00000053333:ENSMUST00000065694:Transcript:intron_variant::,T:ENSMUSG00000099401:ENSMUST00000185304:Transcript:intron_variant&non_coding_transcript_variant::,T:ENSMUSG00000053333:ENSMUST00000190618:Transcript:intron_variant&NMD_transcript_variant::
BUB_BnJ	1	86961174	C	T:ENSMUSG00000053333:ENSMUST00000168237:Transcript:intron_variant::,T:ENSMUSG00000053333:ENSMUST00000065694:Transcript:intron_variant::,T:ENSMUSG00000099401:ENSMUST00000185304:Transcript:intron_variant&non_coding_transcript_variant::,T:ENSMUSG00000053333:ENSMUST00000190618:Transcript:intron_variant&NMD_transcript_variant::
BUB_BnJ	1	86961251	C	T:ENSMUSG00000053333:ENSMUST00000168237:Transcript:intron_variant::,T:ENSMUSG00000053333:ENSMUST00000065694:Transcript:intron_variant::,T:ENSMUSG00000099401:ENSMUST00000185304:Transcript:intron_variant&non_coding_transcript_variant::,T:ENSMUSG00000053333:ENSMUST00000190618:Transcript:intron_variant&NMD_transcript_variant::
BUB_BnJ	1	86964683	C	T:ENSMUSG00000053333:ENSMUST00000168237:Transcript:intron_variant::,T:ENSMUSG00000053333:ENSMUST00000065694:Transcript:intron_variant::,T:ENSMUSG00000099401:ENSMUST00000185304:Transcript:intron_variant&non_coding_transcript_variant::,T:ENSMUSG00000053333:ENSMUST00000190618:Transcript:intron_variant&NMD_transcript_variant::
BUB_BnJ	1	86966980	G	A:ENSMUSG00000053333:ENSMUST00000168237:Transcript:intron_variant::,A:ENSMUSG00000053333:ENSMUST00000065694:Transcript:intron_variant::,A:ENSMUSG00000099401:ENSMUST00000185304:Transcript:intron_variant&non_coding_transcript_variant::,A:ENSMUSG00000053333:ENSMUST00000190618:Transcript:intron_variant&NMD_transcript_variant::
BUB_BnJ	1	86969059	A	C:ENSMUSG00000053333:ENSMUST00000168237:Transcript:intron_variant::,C:ENSMUSG00000053333:ENSMUST00000065694:Transcript:intron_variant::,C:ENSMUSG00000099401:ENSMUST00000185304:Transcript:intron_variant&non_coding_transcript_variant::,C:ENSMUSG00000053333:ENSMUST00000190618:Transcript:intron_variant&NMD_transcript_variant::
BUB_BnJ	1	86969423	G	A:ENSMUSG00000053333:ENSMUST00000168237:Transcript:intron_variant::,A:ENSMUSG00000053333:ENSMUST00000065694:Transcript:intron_variant::,A:ENSMUSG00000099401:ENSMUST00000185304:Transcript:intron_variant&non_coding_transcript_variant::,A:ENSMUSG00000053333:ENSMUST00000190618:Transcript:intron_variant&NMD_transcript_variant::
BUB_BnJ	1	86969613	T	C:ENSMUSG00000053333:ENSMUST00000168237:Transcript:intron_variant::,C:ENSMUSG00000053333:ENSMUST00000065694:Transcript:intron_variant::,C:ENSMUSG00000099401:ENSMUST00000185304:Transcript:intron_variant&non_coding_transcript_variant::,C:ENSMUSG00000053333:ENSMUST00000190618:Transcript:intron_variant&NMD_transcript_variant::
BUB_BnJ	1	86974434	C	T:ENSMUSG00000053333:ENSMUST00000168237:Transcript:intron_variant::,T:ENSMUSG00000053333:ENSMUST00000065694:Transcript:intron_variant::,T:ENSMUSG00000099401:ENSMUST00000185304:Transcript:intron_variant&non_coding_transcript_variant::,T:ENSMUSG00000053333:ENSMUST00000190618:Transcript:intron_variant&NMD_transcript_variant::
BUB_BnJ	1	86975206	T	C:ENSMUSG00000053333:ENSMUST00000168237:Transcript:intron_variant::,C:ENSMUSG00000053333:ENSMUST00000065694:Transcript:intron_variant::,C:ENSMUSG00000099401:ENSMUST00000185304:Transcript:intron_variant&non_coding_transcript_variant::,C:ENSMUSG00000053333:ENSMUST00000190618:Transcript:intron_variant&NMD_transcript_variant::
BUB_BnJ	1	86976966	A	G:ENSMUSG00000053333:ENSMUST00000168237:Transcript:intron_variant::,G:ENSMUSG00000053333:ENSMUST00000065694:Transcript:intron_variant::,G:ENSMUSG00000099401:ENSMUST00000185304:Transcript:intron_variant&non_coding_transcript_variant::,G:ENSMUSG00000053333:ENSMUST00000190618:Transcript:intron_variant&NMD_transcript_variant::
BUB_BnJ	1	86983169	T	C:ENSMUSG00000053333:ENSMUST00000168237:Transcript:intron_variant::,C:ENSMUSG00000053333:ENSMUST00000065694:Transcript:intron_variant::,C:ENSMUSG00000099401:ENSMUST00000185304:Transcript:intron_variant&non_coding_transcript_variant::,C:ENSMUSG00000053333:ENSMUST00000190618:Transcript:intron_variant&NMD_transcript_variant::
BUB_BnJ	1	86984707	G	A:ENSMUSG00000053333:ENSMUST00000168237:Transcript:intron_variant::,A:ENSMUSG00000102956:ENSMUST00000195266:Transcript:upstream_gene_variant::,A:ENSMUSG00000053333:ENSMUST00000065694:Transcript:intron_variant::,A:ENSMUSG00000099401:ENSMUST00000185304:Transcript:intron_variant&non_coding_transcript_variant::,A:ENSMUSG00000053333:ENSMUST00000190618:Transcript:intron_variant&NMD_transcript_variant::
BUB_BnJ	1	86984887	G	A:ENSMUSG00000053333:ENSMUST00000168237:Transcript:intron_variant::,A:ENSMUSG00000102956:ENSMUST00000195266:Transcript:upstream_gene_variant::,A:ENSMUSG00000053333:ENSMUST00000065694:Transcript:intron_variant::,A:ENSMUSG00000099401:ENSMUST00000185304:Transcript:intron_variant&non_coding_transcript_variant::,A:ENSMUSG00000053333:ENSMUST00000190618:Transcript:intron_variant&NMD_transcript_variant::
BUB_BnJ	1	86985155	A	G:ENSMUSG00000053333:ENSMUST00000168237:Transcript:intron_variant::,G:ENSMUSG00000102956:ENSMUST00000195266:Transcript:upstream_gene_variant::,G:ENSMUSG00000053333:ENSMUST00000065694:Transcript:intron_variant::,G:ENSMUSG00000099401:ENSMUST00000185304:Transcript:intron_variant&non_coding_transcript_variant::,G:ENSMUSG00000053333:ENSMUST00000190618:Transcript:intron_variant&NMD_transcript_variant::
BUB_BnJ	1	86985202	A	G:ENSMUSG00000053333:ENSMUST00000168237:Transcript:intron_variant::,G:ENSMUSG00000102956:ENSMUST00000195266:Transcript:upstream_gene_variant::,G:ENSMUSG00000053333:ENSMUST00000065694:Transcript:intron_variant::,G:ENSMUSG00000099401:ENSMUST00000185304:Transcript:intron_variant&non_coding_transcript_variant::,G:ENSMUSG00000053333:ENSMUST00000190618:Transcript:intron_variant&NMD_transcript_variant::
BUB_BnJ	1	86990053	A	G:ENSMUSG00000053333:ENSMUST00000168237:Transcript:intron_variant::,G:ENSMUSG00000102956:ENSMUST00000195266:Transcript:downstream_gene_variant::,G:ENSMUSG00000053333:ENSMUST00000065694:Transcript:intron_variant::,G:ENSMUSG00000099401:ENSMUST00000185304:Transcript:intron_variant&non_coding_transcript_variant::,G:ENSMUSG00000053333:ENSMUST00000190618:Transcript:intron_variant&NMD_transcript_variant…
BUB_BnJ	1	86990054	G	A:ENSMUSG00000053333:ENSMUST00000168237:Transcript:intron_variant::,A:ENSMUSG00000102956:ENSMUST00000195266:Transcript:downstream_gene_variant::,A:ENSMUSG00000053333:ENSMUST00000065694:Transcript:intron_variant::,A:ENSMUSG00000099401:ENSMUST00000185304:Transcript:intron_variant&non_coding_transcript_variant::,A:ENSMUSG00000053333:ENSMUST00000190618:Transcript:intron_variant&NMD_transcript_variant…
BUB_BnJ	1	86992844	C	T:ENSMUSG00000053333:ENSMUST00000168237:Transcript:intron_variant::,T:ENSMUSG00000102956:ENSMUST00000195266:Transcript:downstream_gene_variant::,T:ENSMUSG00000053333:ENSMUST00000065694:Transcript:intron_variant::,T:ENSMUSG00000099401:ENSMUST00000185304:Transcript:intron_variant&non_coding_transcript_variant::,T:ENSMUSG00000053333:ENSMUST00000190618:Transcript:intron_variant&NMD_transcript_variant…
BUB_BnJ	1	86993718	T	C:ENSMUSG00000053333:ENSMUST00000168237:Transcript:intron_variant::,C:ENSMUSG00000102956:ENSMUST00000195266:Transcript:downstream_gene_variant::,C:ENSMUSG00000053333:ENSMUST00000065694:Transcript:intron_variant::,C:ENSMUSG00000099401:ENSMUST00000185304:Transcript:intron_variant&non_coding_transcript_variant::,C:ENSMUSG00000053333:ENSMUST00000190618:Transcript:intron_variant&NMD_transcript_variant…
BUB_BnJ	1	86998739	C	T:ENSMUSG00000053333:ENSMUST00000168237:Transcript:intron_variant::,T:ENSMUSG00000053333:ENSMUST00000065694:Transcript:intron_variant::,T:ENSMUSG00000099401:ENSMUST00000185304:Transcript:intron_variant&non_coding_transcript_variant::,T:ENSMUSG00000053333:ENSMUST00000190618:Transcript:intron_variant&NMD_transcript_variant::
BUB_BnJ	1	86999431	T	A:ENSMUSG00000053333:ENSMUST00000168237:Transcript:intron_variant::,A:ENSMUSG00000053333:ENSMUST00000065694:Transcript:intron_variant::,A:ENSMUSG00000099401:ENSMUST00000185304:Transcript:intron_variant&non_coding_transcript_variant::,A:ENSMUSG00000053333:ENSMUST00000190618:Transcript:intron_variant&NMD_transcript_variant::
BUB_BnJ	1	87001807	C	T:ENSMUSG00000053333:ENSMUST00000168237:Transcript:intron_variant::,T:ENSMUSG00000053333:ENSMUST00000065694:Transcript:intron_variant::,T:ENSMUSG00000099401:ENSMUST00000185304:Transcript:intron_variant&non_coding_transcript_variant::,T:ENSMUSG00000053333:ENSMUST00000190618:Transcript:intron_variant&NMD_transcript_variant::
BUB_BnJ	1	87002279	C	T:ENSMUSG00000053333:ENSMUST00000168237:Transcript:intron_variant::,T:ENSMUSG00000053333:ENSMUST00000065694:Transcript:intron_variant::,T:ENSMUSG00000099401:ENSMUST00000185304:Transcript:intron_variant&non_coding_transcript_variant::,T:ENSMUSG00000053333:ENSMUST00000190618:Transcript:intron_variant&NMD_transcript_variant::
BUB_BnJ	1	87004023	G	A:ENSMUSG00000053333:ENSMUST00000168237:Transcript:intron_variant::,A:ENSMUSG00000053333:ENSMUST00000065694:Transcript:intron_variant::,A:ENSMUSG00000099401:ENSMUST00000185304:Transcript:intron_variant&non_coding_transcript_variant::,A:ENSMUSG00000053333:ENSMUST00000190618:Transcript:intron_variant&NMD_transcript_variant::
BUB_BnJ	1	87006071	T	C:ENSMUSG00000053333:ENSMUST00000168237:Transcript:intron_variant::,C:ENSMUSG00000053333:ENSMUST00000065694:Transcript:intron_variant::,C:ENSMUSG00000099401:ENSMUST00000185304:Transcript:intron_variant&non_coding_transcript_variant::,C:ENSMUSG00000053333:ENSMUST00000190618:Transcript:intron_variant&NMD_transcript_variant::
BUB_BnJ	1	87006072	T	C:ENSMUSG00000053333:ENSMUST00000168237:Transcript:intron_variant::,C:ENSMUSG00000053333:ENSMUST00000065694:Transcript:intron_variant::,C:ENSMUSG00000099401:ENSMUST00000185304:Transcript:intron_variant&non_coding_transcript_variant::,C:ENSMUSG00000053333:ENSMUST00000190618:Transcript:intron_variant&NMD_transcript_variant::
BUB_BnJ	1	87006638	G	A:ENSMUSG00000053333:ENSMUST00000168237:Transcript:intron_variant::,A:ENSMUSG00000053333:ENSMUST00000065694:Transcript:intron_variant::,A:ENSMUSG00000099401:ENSMUST00000185304:Transcript:intron_variant&non_coding_transcript_variant::,A:ENSMUSG00000053333:ENSMUST00000190618:Transcript:intron_variant&NMD_transcript_variant::
BUB_BnJ	1	87009787	A	T:ENSMUSG00000053333:ENSMUST00000168237:Transcript:intron_variant::,T:ENSMUSG00000053333:ENSMUST00000065694:Transcript:intron_variant::,T:ENSMUSG00000099401:ENSMUST00000185304:Transcript:intron_variant&non_coding_transcript_variant::,T:ENSMUSG00000053333:ENSMUST00000190618:Transcript:intron_variant&NMD_transcript_variant::
BUB_BnJ	1	87009839	A	G:ENSMUSG00000053333:ENSMUST00000168237:Transcript:intron_variant::,G:ENSMUSG00000053333:ENSMUST00000065694:Transcript:intron_variant::,G:ENSMUSG00000099401:ENSMUST00000185304:Transcript:intron_variant&non_coding_transcript_variant::,G:ENSMUSG00000053333:ENSMUST00000190618:Transcript:intron_variant&NMD_transcript_variant::
BUB_BnJ	1	87009995	T	G:ENSMUSG00000053333:ENSMUST00000168237:Transcript:intron_variant::,G:ENSMUSG00000053333:ENSMUST00000065694:Transcript:intron_variant::,G:ENSMUSG00000099401:ENSMUST00000185304:Transcript:intron_variant&non_coding_transcript_variant::,G:ENSMUSG00000053333:ENSMUST00000190618:Transcript:intron_variant&NMD_transcript_variant::
BUB_BnJ	1	87010013	T	G:ENSMUSG00000053333:ENSMUST00000168237:Transcript:intron_variant::,G:ENSMUSG00000053333:ENSMUST00000065694:Transcript:intron_variant::,G:ENSMUSG00000099401:ENSMUST00000185304:Transcript:intron_variant&non_coding_transcript_variant::,G:ENSMUSG00000053333:ENSMUST00000190618:Transcript:intron_variant&NMD_transcript_variant::
BUB_BnJ	1	87010099	G	A:ENSMUSG00000053333:ENSMUST00000168237:Transcript:intron_variant::,A:ENSMUSG00000053333:ENSMUST00000065694:Transcript:intron_variant::,A:ENSMUSG00000099401:ENSMUST00000185304:Transcript:intron_variant&non_coding_transcript_variant::,A:ENSMUSG00000053333:ENSMUST00000190618:Transcript:intron_variant&NMD_transcript_variant::
BUB_BnJ	1	87011154	G	A:ENSMUSG00000053333:ENSMUST00000168237:Transcript:intron_variant::,A:ENSMUSG00000053333:ENSMUST00000065694:Transcript:intron_variant::,A:ENSMUSG00000099401:ENSMUST00000185304:Transcript:intron_variant&non_coding_transcript_variant::,A:ENSMUSG00000053333:ENSMUST00000190618:Transcript:intron_variant&NMD_transcript_variant::
BUB_BnJ	1	87011699	T	G:ENSMUSG00000053333:ENSMUST00000168237:Transcript:intron_variant::,G:ENSMUSG00000053333:ENSMUST00000065694:Transcript:intron_variant::,G:ENSMUSG00000099401:ENSMUST00000185304:Transcript:intron_variant&non_coding_transcript_variant::,G:ENSMUSG00000053333:ENSMUST00000190618:Transcript:intron_variant&NMD_transcript_variant::
BUB_BnJ	1	87013187	C	T:ENSMUSG00000053333:ENSMUST00000168237:Transcript:intron_variant::,T:ENSMUSG00000053333:ENSMUST00000065694:Transcript:intron_variant::,T:ENSMUSG00000099401:ENSMUST00000185304:Transcript:intron_variant&non_coding_transcript_variant::,T:ENSMUSG00000053333:ENSMUST00000190618:Transcript:intron_variant&NMD_transcript_variant::
BUB_BnJ	1	87013822	C	T:ENSMUSG00000053333:ENSMUST00000168237:Transcript:intron_variant::,T:ENSMUSG00000053333:ENSMUST00000065694:Transcript:intron_variant::,T:ENSMUSG00000099401:ENSMUST00000185304:Transcript:intron_variant&non_coding_transcript_variant::,T:ENSMUSG00000053333:ENSMUST00000190618:Transcript:intron_variant&NMD_transcript_variant::
BUB_BnJ	1	87016023	A	G:ENSMUSG00000053333:ENSMUST00000168237:Transcript:intron_variant::,G:ENSMUSG00000053333:ENSMUST00000065694:Transcript:intron_variant::,G:ENSMUSG00000099401:ENSMUST00000185304:Transcript:intron_variant&non_coding_transcript_variant::,G:ENSMUSG00000053333:ENSMUST00000190618:Transcript:intron_variant&NMD_transcript_variant::
BUB_BnJ	1	87017111	C	T:ENSMUSG00000053333:ENSMUST00000168237:Transcript:intron_variant::,T:ENSMUSG00000053333:ENSMUST00000065694:Transcript:intron_variant::,T:ENSMUSG00000099401:ENSMUST00000185304:Transcript:intron_variant&non_coding_transcript_variant::,T:ENSMUSG00000053333:ENSMUST00000190618:Transcript:intron_variant&NMD_transcript_variant::
BUB_BnJ	1	87020873	G	A:ENSMUSG00000053333:ENSMUST00000168237:Transcript:intron_variant::,A:ENSMUSG00000053333:ENSMUST00000065694:Transcript:intron_variant::,A:ENSMUSG00000099401:ENSMUST00000185304:Transcript:intron_variant&non_coding_transcript_variant::,A:ENSMUSG00000053333:ENSMUST00000190618:Transcript:intron_variant&NMD_transcript_variant::
BUB_BnJ	1	87022617	C	T:ENSMUSG00000053333:ENSMUST00000168237:Transcript:intron_variant::,T:ENSMUSG00000053333:ENSMUST00000065694:Transcript:intron_variant::,T:ENSMUSG00000099401:ENSMUST00000185304:Transcript:intron_variant&non_coding_transcript_variant::,T:ENSMUSG00000053333:ENSMUST00000190618:Transcript:intron_variant&NMD_transcript_variant::
BUB_BnJ	1	87022835	C	T:ENSMUSG00000053333:ENSMUST00000168237:Transcript:intron_variant::,T:ENSMUSG00000053333:ENSMUST00000065694:Transcript:intron_variant::,T:ENSMUSG00000099401:ENSMUST00000185304:Transcript:intron_variant&non_coding_transcript_variant::,T:ENSMUSG00000053333:ENSMUST00000190618:Transcript:intron_variant&NMD_transcript_variant::
BUB_BnJ	1	87024095	T	C:ENSMUSG00000053333:ENSMUST00000168237:Transcript:intron_variant::,C:ENSMUSG00000053333:ENSMUST00000065694:Transcript:intron_variant::,C:ENSMUSG00000099401:ENSMUST00000185304:Transcript:intron_variant&non_coding_transcript_variant::,C:ENSMUSG00000053333:ENSMUST00000190618:Transcript:intron_variant&NMD_transcript_variant::
BUB_BnJ	1	87024501	G	A:ENSMUSG00000053333:ENSMUST00000168237:Transcript:intron_variant::,A:ENSMUSG00000053333:ENSMUST00000065694:Transcript:intron_variant::,A:ENSMUSG00000099401:ENSMUST00000185304:Transcript:intron_variant&non_coding_transcript_variant::,A:ENSMUSG00000053333:ENSMUST00000190618:Transcript:intron_variant&NMD_transcript_variant::
BUB_BnJ	1	87025781	C	T:ENSMUSG00000053333:ENSMUST00000168237:Transcript:intron_variant::,T:ENSMUSG00000053333:ENSMUST00000065694:Transcript:intron_variant::,T:ENSMUSG00000099401:ENSMUST00000185304:Transcript:intron_variant&non_coding_transcript_variant::,T:ENSMUSG00000053333:ENSMUST00000190618:Transcript:intron_variant&NMD_transcript_variant::
BUB_BnJ	1	87027152	G	A:ENSMUSG00000053333:ENSMUST00000168237:Transcript:intron_variant::,A:ENSMUSG00000053333:ENSMUST00000065694:Transcript:intron_variant::,A:ENSMUSG00000099401:ENSMUST00000185304:Transcript:intron_variant&non_coding_transcript_variant::,A:ENSMUSG00000053333:ENSMUST00000190618:Transcript:intron_variant&NMD_transcript_variant::
BUB_BnJ	1	87027862	T	C:ENSMUSG00000053333:ENSMUST00000168237:Transcript:intron_variant::,C:ENSMUSG00000053333:ENSMUST00000065694:Transcript:intron_variant::,C:ENSMUSG00000099401:ENSMUST00000185304:Transcript:intron_variant&non_coding_transcript_variant::,C:ENSMUSG00000053333:ENSMUST00000190618:Transcript:intron_variant&NMD_transcript_variant::
BUB_BnJ	1	87028652	G	A:ENSMUSG00000053333:ENSMUST00000168237:Transcript:intron_variant::,A:ENSMUSG00000053333:ENSMUST00000065694:Transcript:intron_variant::,A:ENSMUSG00000099401:ENSMUST00000185304:Transcript:intron_variant&non_coding_transcript_variant::,A:ENSMUSG00000053333:ENSMUST00000190618:Transcript:intron_variant&NMD_transcript_variant::
BUB_BnJ	1	87029744	C	T:ENSMUSG00000053333:ENSMUST00000168237:Transcript:intron_variant::,T:ENSMUSG00000053333:ENSMUST00000065694:Transcript:intron_variant::,T:ENSMUSG00000099401:ENSMUST00000185304:Transcript:intron_variant&non_coding_transcript_variant::,T:ENSMUSG00000053333:ENSMUST00000190618:Transcript:intron_variant&NMD_transcript_variant::
BUB_BnJ	1	87031916	G	A:ENSMUSG00000053333:ENSMUST00000168237:Transcript:intron_variant::,A:ENSMUSG00000053333:ENSMUST00000065694:Transcript:intron_variant::,A:ENSMUSG00000099401:ENSMUST00000185304:Transcript:intron_variant&non_coding_transcript_variant::,A:ENSMUSG00000103984:ENSMUST00000195625:Transcript:upstream_gene_variant::,A:ENSMUSG00000053333:ENSMUST00000190618:Transcript:intron_variant&NMD_transcript_variant::
BUB_BnJ	1	87032239	C	G:ENSMUSG00000053333:ENSMUST00000168237:Transcript:intron_variant::,G:ENSMUSG00000053333:ENSMUST00000065694:Transcript:intron_variant::,G:ENSMUSG00000099401:ENSMUST00000185304:Transcript:intron_variant&non_coding_transcript_variant::,G:ENSMUSG00000103984:ENSMUST00000195625:Transcript:upstream_gene_variant::,G:ENSMUSG00000053333:ENSMUST00000190618:Transcript:intron_variant&NMD_transcript_variant::
BUB_BnJ	1	87032305	T	G:ENSMUSG00000053333:ENSMUST00000168237:Transcript:intron_variant::,G:ENSMUSG00000053333:ENSMUST00000065694:Transcript:intron_variant::,G:ENSMUSG00000099401:ENSMUST00000185304:Transcript:intron_variant&non_coding_transcript_variant::,G:ENSMUSG00000103984:ENSMUST00000195625:Transcript:upstream_gene_variant::,G:ENSMUSG00000053333:ENSMUST00000190618:Transcript:intron_variant&NMD_transcript_variant::
BUB_BnJ	1	87032323	T	G:ENSMUSG00000053333:ENSMUST00000168237:Transcript:intron_variant::,G:ENSMUSG00000053333:ENSMUST00000065694:Transcript:intron_variant::,G:ENSMUSG00000099401:ENSMUST00000185304:Transcript:intron_variant&non_coding_transcript_variant::,G:ENSMUSG00000103984:ENSMUST00000195625:Transcript:upstream_gene_variant::,G:ENSMUSG00000053333:ENSMUST00000190618:Transcript:intron_variant&NMD_transcript_variant::
BUB_BnJ	1	87033022	C	G:ENSMUSG00000053333:ENSMUST00000168237:Transcript:intron_variant::,G:ENSMUSG00000053333:ENSMUST00000065694:Transcript:intron_variant::,G:ENSMUSG00000099401:ENSMUST00000185304:Transcript:intron_variant&non_coding_transcript_variant::,G:ENSMUSG00000103984:ENSMUST00000195625:Transcript:upstream_gene_variant::,G:ENSMUSG00000053333:ENSMUST00000190618:Transcript:intron_variant&NMD_transcript_variant::
BUB_BnJ	1	87033256	G	A:ENSMUSG00000053333:ENSMUST00000168237:Transcript:intron_variant::,A:ENSMUSG00000053333:ENSMUST00000065694:Transcript:intron_variant::,A:ENSMUSG00000099401:ENSMUST00000185304:Transcript:intron_variant&non_coding_transcript_variant::,A:ENSMUSG00000103984:ENSMUST00000195625:Transcript:upstream_gene_variant::,A:ENSMUSG00000053333:ENSMUST00000190618:Transcript:intron_variant&NMD_transcript_variant::
BUB_BnJ	1	87035466	A	G:ENSMUSG00000053333:ENSMUST00000168237:Transcript:intron_variant::,G:ENSMUSG00000053333:ENSMUST00000065694:Transcript:intron_variant::,G:ENSMUSG00000099401:ENSMUST00000185304:Transcript:intron_variant&non_coding_transcript_variant::,G:ENSMUSG00000103984:ENSMUST00000195625:Transcript:upstream_gene_variant::,G:ENSMUSG00000053333:ENSMUST00000190618:Transcript:intron_variant&NMD_transcript_variant::
BUB_BnJ	1	87036508	C	T:ENSMUSG00000053333:ENSMUST00000168237:Transcript:intron_variant::,T:ENSMUSG00000053333:ENSMUST00000065694:Transcript:intron_variant::,T:ENSMUSG00000099401:ENSMUST00000185304:Transcript:intron_variant&non_coding_transcript_variant::,T:ENSMUSG00000103984:ENSMUST00000195625:Transcript:upstream_gene_variant::,T:ENSMUSG00000053333:ENSMUST00000190618:Transcript:intron_variant&NMD_transcript_variant::
BUB_BnJ	1	87036736	G	C:ENSMUSG00000053333:ENSMUST00000168237:Transcript:intron_variant::,C:ENSMUSG00000053333:ENSMUST00000065694:Transcript:intron_variant::,C:ENSMUSG00000099401:ENSMUST00000185304:Transcript:intron_variant&non_coding_transcript_variant::,C:ENSMUSG00000103984:ENSMUST00000195625:Transcript:non_coding_transcript_exon_variant&non_coding_transcript_variant::,C:ENSMUSG00000053333:ENSMUST00000190618:Transcr…
BUB_BnJ	1	87037126	C	A:ENSMUSG00000053333:ENSMUST00000168237:Transcript:intron_variant::,A:ENSMUSG00000053333:ENSMUST00000065694:Transcript:intron_variant::,A:ENSMUSG00000099401:ENSMUST00000185304:Transcript:intron_variant&non_coding_transcript_variant::,A:ENSMUSG00000103984:ENSMUST00000195625:Transcript:non_coding_transcript_exon_variant&non_coding_transcript_variant::,A:ENSMUSG00000053333:ENSMUST00000190618:Transcr…
BUB_BnJ	1	87037620	G	A:ENSMUSG00000053333:ENSMUST00000168237:Transcript:intron_variant::,A:ENSMUSG00000053333:ENSMUST00000065694:Transcript:intron_variant::,A:ENSMUSG00000099401:ENSMUST00000185304:Transcript:intron_variant&non_coding_transcript_variant::,A:ENSMUSG00000103984:ENSMUST00000195625:Transcript:non_coding_transcript_exon_variant&non_coding_transcript_variant::,A:ENSMUSG00000053333:ENSMUST00000190618:Transcr…
BUB_BnJ	1	87037744	C	T:ENSMUSG00000053333:ENSMUST00000168237:Transcript:intron_variant::,T:ENSMUSG00000053333:ENSMUST00000065694:Transcript:intron_variant::,T:ENSMUSG00000099401:ENSMUST00000185304:Transcript:intron_variant&non_coding_transcript_variant::,T:ENSMUSG00000103984:ENSMUST00000195625:Transcript:non_coding_transcript_exon_variant&non_coding_transcript_variant::,T:ENSMUSG00000053333:ENSMUST00000190618:Transcr…
BUB_BnJ	1	87038031	C	T:ENSMUSG00000053333:ENSMUST00000168237:Transcript:intron_variant::,T:ENSMUSG00000053333:ENSMUST00000065694:Transcript:intron_variant::,T:ENSMUSG00000099401:ENSMUST00000185304:Transcript:intron_variant&non_coding_transcript_variant::,T:ENSMUSG00000103984:ENSMUST00000195625:Transcript:non_coding_transcript_exon_variant&non_coding_transcript_variant::,T:ENSMUSG00000053333:ENSMUST00000190618:Transcr…
BUB_BnJ	1	87038752	C	T:ENSMUSG00000053333:ENSMUST00000168237:Transcript:intron_variant::,T:ENSMUSG00000053333:ENSMUST00000065694:Transcript:intron_variant::,T:ENSMUSG00000099401:ENSMUST00000185304:Transcript:intron_variant&non_coding_transcript_variant::,T:ENSMUSG00000103984:ENSMUST00000195625:Transcript:non_coding_transcript_exon_variant&non_coding_transcript_variant::,T:ENSMUSG00000053333:ENSMUST00000190618:Transcr…
BUB_BnJ	1	87041109	C	T:ENSMUSG00000053333:ENSMUST00000168237:Transcript:intron_variant::,T:ENSMUSG00000053333:ENSMUST00000065694:Transcript:intron_variant::,T:ENSMUSG00000099401:ENSMUST00000185304:Transcript:intron_variant&non_coding_transcript_variant::,T:ENSMUSG00000103984:ENSMUST00000195625:Transcript:downstream_gene_variant::,T:ENSMUSG00000053333:ENSMUST00000190618:Transcript:intron_variant&NMD_transcript_variant…
BUB_BnJ	1	87042143	C	T:ENSMUSG00000053333:ENSMUST00000168237:Transcript:intron_variant::,T:ENSMUSG00000053333:ENSMUST00000065694:Transcript:intron_variant::,T:ENSMUSG00000099401:ENSMUST00000185304:Transcript:intron_variant&non_coding_transcript_variant::,T:ENSMUSG00000103984:ENSMUST00000195625:Transcript:downstream_gene_variant::,T:ENSMUSG00000053333:ENSMUST00000190618:Transcript:intron_variant&NMD_transcript_variant…
BUB_BnJ	1	87043261	G	A:ENSMUSG00000053333:ENSMUST00000168237:Transcript:intron_variant::,A:ENSMUSG00000053333:ENSMUST00000065694:Transcript:intron_variant::,A:ENSMUSG00000099401:ENSMUST00000185304:Transcript:intron_variant&non_coding_transcript_variant::,A:ENSMUSG00000103984:ENSMUST00000195625:Transcript:downstream_gene_variant::,A:ENSMUSG00000053333:ENSMUST00000190618:Transcript:intron_variant&NMD_transcript_variant…
BUB_BnJ	1	87044770	G	A:ENSMUSG00000053333:ENSMUST00000168237:Transcript:intron_variant::,A:ENSMUSG00000053333:ENSMUST00000065694:Transcript:intron_variant::,A:ENSMUSG00000099401:ENSMUST00000185304:Transcript:intron_variant&non_coding_transcript_variant::,A:ENSMUSG00000053333:ENSMUST00000190618:Transcript:intron_variant&NMD_transcript_variant::
BUB_BnJ	1	87046171	C	G:ENSMUSG00000053333:ENSMUST00000168237:Transcript:intron_variant::,G:ENSMUSG00000053333:ENSMUST00000065694:Transcript:intron_variant::,G:ENSMUSG00000099401:ENSMUST00000185304:Transcript:intron_variant&non_coding_transcript_variant::,G:ENSMUSG00000053333:ENSMUST00000190618:Transcript:intron_variant&NMD_transcript_variant::
BUB_BnJ	1	87046424	C	A:ENSMUSG00000053333:ENSMUST00000168237:Transcript:intron_variant::,A:ENSMUSG00000053333:ENSMUST00000065694:Transcript:intron_variant::,A:ENSMUSG00000099401:ENSMUST00000185304:Transcript:intron_variant&non_coding_transcript_variant::,A:ENSMUSG00000053333:ENSMUST00000190618:Transcript:intron_variant&NMD_transcript_variant::
BUB_BnJ	1	87047789	C	T:ENSMUSG00000053333:ENSMUST00000168237:Transcript:synonymous_variant::,T:ENSMUSG00000053333:ENSMUST00000065694:Transcript:synonymous_variant::,T:ENSMUSG00000099401:ENSMUST00000185304:Transcript:intron_variant&non_coding_transcript_variant::,T:ENSMUSG00000053333:ENSMUST00000190618:Transcript:3_prime_UTR_variant&NMD_transcript_variant::
BUB_BnJ	1	87048326	G	A:ENSMUSG00000053333:ENSMUST00000168237:Transcript:intron_variant::,A:ENSMUSG00000053333:ENSMUST00000065694:Transcript:intron_variant::,A:ENSMUSG00000099401:ENSMUST00000185304:Transcript:intron_variant&non_coding_transcript_variant::,A:ENSMUSG00000053333:ENSMUST00000190618:Transcript:intron_variant&NMD_transcript_variant::
BUB_BnJ	1	87127437	G	A:ENSMUSG00000036500:ENSMUST00000044878:Transcript:missense_variant:tolerated(0.06):56,A:ENSMUSG00000036500:ENSMUST00000187662:Transcript:downstream_gene_variant::
BUB_BnJ	1	8766065	G	A:ENSMUSG00000025909:ENSMUST00000144593:Transcript:intron_variant&NMD_transcript_variant::,A:ENSMUSG00000025909:ENSMUST00000191683:Transcript:intron_variant::,A:ENSMUSG00000025909:ENSMUST00000132064:Transcript:intron_variant::,A:ENSMUSG00000025909:ENSMUST00000115488:Transcript:intron_variant::,A:ENSMUSG00000025909:ENSMUST00000140302:Transcript:intron_variant&NMD_transcript_variant::,A:ENSMUSG0000…
BUB_BnJ	1	93775237	G	A:ENSMUSG00000026280:ENSMUST00000185482:Transcript:splice_region_variant&intron_variant&NMD_transcript_variant::,A:ENSMUSG00000026280:ENSMUST00000027502:Transcript:splice_region_variant&intron_variant::,A:ENSMUSG00000026280:ENSMUST00000135762:Transcript:splice_region_variant&intron_variant&non_coding_transcript_variant::,A:ENSMUSG00000026280:ENSMUST00000187824:Transcript:splice_region_variant&int…
BUB_BnJ	1	93807973	G	C:ENSMUSG00000026283:ENSMUST00000190476:Transcript:intron_variant::,C:ENSMUSG00000088961:ENSMUST00000158336:Transcript:downstream_gene_variant::,C:ENSMUSG00000026283:ENSMUST00000027505:Transcript:intron_variant::,C:ENSMUSG00000026283:ENSMUST00000188402:Transcript:intron_variant&NMD_transcript_variant::
BUB_BnJ	1	98445614	G	A:ENSMUSG00000026336:ENSMUST00000162468:Transcript:intron_variant&NMD_transcript_variant::,A:ENSMUSG00000026336:ENSMUST00000027575:Transcript:intron_variant::,A:ENSMUSG00000026336:ENSMUST00000160796:Transcript:intron_variant::
BUB_BnJ	1	98475777	T	C:ENSMUSG00000026336:ENSMUST00000162468:Transcript:intron_variant&NMD_transcript_variant::,C:ENSMUSG00000026336:ENSMUST00000027575:Transcript:intron_variant::,C:ENSMUSG00000026336:ENSMUST00000160796:Transcript:intron_variant::
BUB_BnJ	1	98511938	A	C:ENSMUSG00000026336:ENSMUST00000162468:Transcript:intron_variant&NMD_transcript_variant::,C:ENSMUSG00000026336:ENSMUST00000027575:Transcript:downstream_gene_variant::,C:ENSMUSG00000026336:ENSMUST00000162782:Transcript:downstream_gene_variant::,C:ENSMUSG00000026336:ENSMUST00000160796:Transcript:downstream_gene_variant::
BUB_BnJ	10	10342112	C	G:ENSMUSG00000083257:ENSMUST00000118589:Transcript:upstream_gene_variant::,G:ENSMUSG00000050994:ENSMUST00000148816:Transcript:intron_variant&NMD_transcript_variant::,G:ENSMUSG00000050994:ENSMUST00000179956:Transcript:intron_variant::,G:ENSMUSG00000050994:ENSMUST00000172530:Transcript:intron_variant::
BUB_BnJ	10	10342758	T	G:ENSMUSG00000083257:ENSMUST00000118589:Transcript:upstream_gene_variant::,G:ENSMUSG00000050994:ENSMUST00000148816:Transcript:intron_variant&NMD_transcript_variant::,G:ENSMUSG00000050994:ENSMUST00000179956:Transcript:intron_variant::,G:ENSMUSG00000050994:ENSMUST00000172530:Transcript:intron_variant::
BUB_BnJ	10	10343412	G	A:ENSMUSG00000083257:ENSMUST00000118589:Transcript:non_coding_transcript_exon_variant&non_coding_transcript_variant::,A:ENSMUSG00000050994:ENSMUST00000148816:Transcript:intron_variant&NMD_transcript_variant::,A:ENSMUSG00000050994:ENSMUST00000179956:Transcript:intron_variant::,A:ENSMUSG00000050994:ENSMUST00000172530:Transcript:intron_variant::
BUB_BnJ	10	10345830	T	C:ENSMUSG00000083257:ENSMUST00000118589:Transcript:downstream_gene_variant::,C:ENSMUSG00000050994:ENSMUST00000148816:Transcript:intron_variant&NMD_transcript_variant::,C:ENSMUSG00000050994:ENSMUST00000179956:Transcript:intron_variant::,C:ENSMUSG00000050994:ENSMUST00000172530:Transcript:intron_variant::
BUB_BnJ	10	10355153	T	A:ENSMUSG00000050994:ENSMUST00000148816:Transcript:intron_variant&NMD_transcript_variant::,A:ENSMUSG00000050994:ENSMUST00000179956:Transcript:intron_variant::,A:ENSMUSG00000050994:ENSMUST00000172530:Transcript:intron_variant::
BUB_BnJ	10	10358863	G	T:ENSMUSG00000050994:ENSMUST00000148816:Transcript:intron_variant&NMD_transcript_variant::,T:ENSMUSG00000050994:ENSMUST00000179956:Transcript:intron_variant::,T:ENSMUSG00000050994:ENSMUST00000172530:Transcript:intron_variant::
BUB_BnJ	10	10367732	C	T:ENSMUSG00000050994:ENSMUST00000148816:Transcript:intron_variant&NMD_transcript_variant::,T:ENSMUSG00000050994:ENSMUST00000179956:Transcript:intron_variant::,T:ENSMUSG00000050994:ENSMUST00000172530:Transcript:intron_variant::
BUB_BnJ	10	10392806	C	T:ENSMUSG00000050994:ENSMUST00000148816:Transcript:intron_variant&NMD_transcript_variant::,T:ENSMUSG00000050994:ENSMUST00000179956:Transcript:intron_variant::,T:ENSMUSG00000050994:ENSMUST00000172530:Transcript:intron_variant::
BUB_BnJ	10	10397418	G	A:ENSMUSG00000050994:ENSMUST00000148816:Transcript:intron_variant&NMD_transcript_variant::,A:ENSMUSG00000050994:ENSMUST00000179956:Transcript:intron_variant::,A:ENSMUSG00000050994:ENSMUST00000045328:Transcript:downstream_gene_variant::,A:ENSMUSG00000050994:ENSMUST00000132573:Transcript:downstream_gene_variant::,A:ENSMUSG00000050994:ENSMUST00000172530:Transcript:intron_variant::
BUB_BnJ	10	10397537	G	T:ENSMUSG00000050994:ENSMUST00000148816:Transcript:intron_variant&NMD_transcript_variant::,T:ENSMUSG00000050994:ENSMUST00000179956:Transcript:intron_variant::,T:ENSMUSG00000050994:ENSMUST00000045328:Transcript:downstream_gene_variant::,T:ENSMUSG00000050994:ENSMUST00000132573:Transcript:downstream_gene_variant::,T:ENSMUSG00000050994:ENSMUST00000172530:Transcript:intron_variant::
BUB_BnJ	10	10403265	T	A:ENSMUSG00000050994:ENSMUST00000148816:Transcript:intron_variant&NMD_transcript_variant::,A:ENSMUSG00000050994:ENSMUST00000179956:Transcript:intron_variant::,A:ENSMUSG00000050994:ENSMUST00000045328:Transcript:intron_variant::,A:ENSMUSG00000050994:ENSMUST00000132573:Transcript:intron_variant::,A:ENSMUSG00000050994:ENSMUST00000172530:Transcript:intron_variant::
BUB_BnJ	10	105765844	C	T:ENSMUSG00000036009:ENSMUST00000176924:Transcript:intron_variant&NMD_transcript_variant::,T:ENSMUSG00000036009:ENSMUST00000046638:Transcript:intron_variant::
BUB_BnJ	10	10746798	C	T:ENSMUSG00000019828:ENSMUST00000105560:Transcript:splice_region_variant&intron_variant::,T:ENSMUSG00000019828:ENSMUST00000044306:Transcript:splice_region_variant&intron_variant::,T:ENSMUSG00000019828:ENSMUST00000135120:Transcript:splice_region_variant&intron_variant&non_coding_transcript_variant::,T:ENSMUSG00000019828:ENSMUST00000105561:Transcript:splice_region_variant&intron_variant::
BUB_BnJ	10	128542829	C	T:ENSMUSG00000039810:ENSMUST00000040572:Transcript:3_prime_UTR_variant::,T:ENSMUSG00000039810:ENSMUST00000152539:Transcript:downstream_gene_variant::,T:ENSMUSG00000039810:ENSMUST00000135226:Transcript:downstream_gene_variant::,T:ENSMUSG00000100548:ENSMUST00000188089:Transcript:intron_variant&non_coding_transcript_variant::,T:ENSMUSG00000039810:ENSMUST00000133458:Transcript:downstream_gene_variant…
BUB_BnJ	10	128568510	G	T:ENSMUSG00000018166:ENSMUST00000082059:Transcript:3_prime_UTR_variant::,T:ENSMUSG00000025364:ENSMUST00000147068:Transcript:upstream_gene_variant::,T:ENSMUSG00000025364:ENSMUST00000026425:Transcript:upstream_gene_variant::,T:ENSMUSG00000025364:ENSMUST00000131728:Transcript:upstream_gene_variant::
BUB_BnJ	10	13177961	C	T:ENSMUSG00000019815:ENSMUST00000019954:Transcript:missense_variant:tolerated(0.72):56,T:ENSMUSG00000019814:ENSMUST00000019950:Transcript:downstream_gene_variant::
BUB_BnJ	10	13182486	G	A:ENSMUSG00000019815:ENSMUST00000019954:Transcript:upstream_gene_variant::,A:ENSMUSG00000019814:ENSMUST00000019950:Transcript:synonymous_variant::
BUB_BnJ	10	14661456	C	T:ENSMUSG00000019868:ENSMUST00000133927:Transcript:intron_variant&NMD_transcript_variant::,T:ENSMUSG00000019868:ENSMUST00000149485:Transcript:intron_variant::,T:ENSMUSG00000085572:ENSMUST00000124976:Transcript:upstream_gene_variant::,T:ENSMUSG00000019868:ENSMUST00000020018:Transcript:intron_variant&NMD_transcript_variant::,T:ENSMUSG00000019868:ENSMUST00000156398:Transcript:intron_variant&non_codi…
BUB_BnJ	10	14672934	C	T:ENSMUSG00000019868:ENSMUST00000133927:Transcript:intron_variant&NMD_transcript_variant::,T:ENSMUSG00000019868:ENSMUST00000149485:Transcript:intron_variant::,T:ENSMUSG00000085572:ENSMUST00000124976:Transcript:downstream_gene_variant::,T:ENSMUSG00000019868:ENSMUST00000020018:Transcript:intron_variant&NMD_transcript_variant::,T:ENSMUSG00000019868:ENSMUST00000156398:Transcript:upstream_gene_variant…
BUB_BnJ	10	14684142	G	A:ENSMUSG00000019868:ENSMUST00000133927:Transcript:upstream_gene_variant::,A:ENSMUSG00000019868:ENSMUST00000149485:Transcript:splice_region_variant&intron_variant::,A:ENSMUSG00000019868:ENSMUST00000151805:Transcript:downstream_gene_variant::,A:ENSMUSG00000019868:ENSMUST00000020018:Transcript:splice_region_variant&intron_variant&NMD_transcript_variant::,A:ENSMUSG00000019868:ENSMUST00000154132:Tran…
BUB_BnJ	10	14696825	G	T:ENSMUSG00000019868:ENSMUST00000149485:Transcript:intron_variant::,T:ENSMUSG00000019868:ENSMUST00000151805:Transcript:intron_variant&non_coding_transcript_variant::,T:ENSMUSG00000019868:ENSMUST00000020018:Transcript:intron_variant&NMD_transcript_variant::,T:ENSMUSG00000019868:ENSMUST00000154132:Transcript:intron_variant::
BUB_BnJ	10	14704798	C	T:ENSMUSG00000019865:ENSMUST00000191238:Transcript:upstream_gene_variant::,T:ENSMUSG00000019868:ENSMUST00000149485:Transcript:intron_variant::,T:ENSMUSG00000019865:ENSMUST00000188021:Transcript:upstream_gene_variant::,T:ENSMUSG00000019865:ENSMUST00000187449:Transcript:upstream_gene_variant::,T:ENSMUSG00000019865:ENSMUST00000190114:Transcript:upstream_gene_variant::,T:ENSMUSG00000019868:ENSMUST000…
BUB_BnJ	10	14763138	T	G:ENSMUSG00000019865:ENSMUST00000186382:Transcript:intron_variant&NMD_transcript_variant::,G:ENSMUSG00000019865:ENSMUST00000191238:Transcript:intron_variant::,G:ENSMUSG00000019865:ENSMUST00000190751:Transcript:intron_variant::,G:ENSMUSG00000019865:ENSMUST00000188021:Transcript:downstream_gene_variant::,G:ENSMUSG00000096963:ENSMUST00000181479:Transcript:upstream_gene_variant::,G:ENSMUSG00000019865…
BUB_BnJ	10	18445916	G	C:ENSMUSG00000039835:ENSMUST00000159299:Transcript:intron_variant&NMD_transcript_variant::,C:ENSMUSG00000039835:ENSMUST00000160602:Transcript:intron_variant&non_coding_transcript_variant::,C:ENSMUSG00000039835:ENSMUST00000037341:Transcript:intron_variant::
BUB_BnJ	10	18482079	G	A:ENSMUSG00000039835:ENSMUST00000160600:Transcript:intron_variant&non_coding_transcript_variant::,A:ENSMUSG00000039835:ENSMUST00000162891:Transcript:intron_variant::,A:ENSMUSG00000039835:ENSMUST00000100054:Transcript:intron_variant::,A:ENSMUSG00000039835:ENSMUST00000159299:Transcript:intron_variant&NMD_transcript_variant::,A:ENSMUSG00000039835:ENSMUST00000160602:Transcript:intron_variant&non_codi…
BUB_BnJ	10	18494110	G	A:ENSMUSG00000039835:ENSMUST00000160600:Transcript:intron_variant&non_coding_transcript_variant::,A:ENSMUSG00000039835:ENSMUST00000162891:Transcript:intron_variant::,A:ENSMUSG00000039835:ENSMUST00000100054:Transcript:intron_variant::,A:ENSMUSG00000039835:ENSMUST00000159299:Transcript:intron_variant&NMD_transcript_variant::,A:ENSMUSG00000039835:ENSMUST00000160602:Transcript:intron_variant&non_codi…
BUB_BnJ	10	18498887	G	A:ENSMUSG00000039835:ENSMUST00000160600:Transcript:downstream_gene_variant::,A:ENSMUSG00000039835:ENSMUST00000162891:Transcript:intron_variant::,A:ENSMUSG00000039835:ENSMUST00000100054:Transcript:intron_variant::,A:ENSMUSG00000039835:ENSMUST00000159299:Transcript:intron_variant&NMD_transcript_variant::,A:ENSMUSG00000039835:ENSMUST00000160602:Transcript:intron_variant&non_coding_transcript_variant…
BUB_BnJ	10	18525921	C	T:ENSMUSG00000039835:ENSMUST00000162891:Transcript:missense_variant:tolerated(0.27):98,T:ENSMUSG00000039835:ENSMUST00000100054:Transcript:missense_variant:tolerated(0.1):98,T:ENSMUSG00000039835:ENSMUST00000159299:Transcript:downstream_gene_variant::,T:ENSMUSG00000039835:ENSMUST00000037341:Transcript:missense_variant:tolerated(0.11):98
BUB_BnJ	10	18532938	G	T:ENSMUSG00000039835:ENSMUST00000100054:Transcript:3_prime_UTR_variant::,T:ENSMUSG00000039835:ENSMUST00000037341:Transcript:3_prime_UTR_variant::
BUB_BnJ	10	19011596	G	A:ENSMUSG00000019850:ENSMUST00000154590:Transcript:non_coding_transcript_exon_variant&non_coding_transcript_variant::,A:ENSMUSG00000019850:ENSMUST00000105527:Transcript:synonymous_variant::,A:ENSMUSG00000019850:ENSMUST00000019997:Transcript:synonymous_variant::,A:ENSMUSG00000019850:ENSMUST00000154749:Transcript:upstream_gene_variant::,A:ENSMUSG00000019850:ENSMUST00000146388:Transcript:synonymous_…
BUB_BnJ	10	19015172	C	T:ENSMUSG00000019850:ENSMUST00000154590:Transcript:non_coding_transcript_exon_variant&non_coding_transcript_variant::,T:ENSMUSG00000019850:ENSMUST00000105527:Transcript:upstream_gene_variant::,T:ENSMUSG00000019850:ENSMUST00000019997:Transcript:5_prime_UTR_variant::,T:ENSMUSG00000019850:ENSMUST00000146388:Transcript:upstream_gene_variant::,T:ENSMUSG00000019850:ENSMUST00000122863:Transcript:intron_…
BUB_BnJ	10	19015223	C	G:ENSMUSG00000019850:ENSMUST00000154590:Transcript:non_coding_transcript_exon_variant&non_coding_transcript_variant::,G:ENSMUSG00000019850:ENSMUST00000105527:Transcript:upstream_gene_variant::,G:ENSMUSG00000019850:ENSMUST00000019997:Transcript:5_prime_UTR_variant::,G:ENSMUSG00000019850:ENSMUST00000146388:Transcript:upstream_gene_variant::,G:ENSMUSG00000019850:ENSMUST00000122863:Transcript:intron_…
BUB_BnJ	10	19609344	T	C:ENSMUSG00000020009:ENSMUST00000168074:Transcript:downstream_gene_variant::,C:ENSMUSG00000020009:ENSMUST00000020188:Transcript:missense_variant:tolerated(0.2):74
BUB_BnJ	10	20318215	A	T:ENSMUSG00000037608:ENSMUST00000190156:Transcript:intron_variant&NMD_transcript_variant::,T:ENSMUSG00000037608:ENSMUST00000043881:Transcript:intron_variant::,T:ENSMUSG00000037608:ENSMUST00000186100:Transcript:intron_variant&NMD_transcript_variant::,T:ENSMUSG00000037608:ENSMUST00000185800:Transcript:intron_variant::,T:ENSMUSG00000037608:ENSMUST00000187338:Transcript:intron_variant&non_coding_tran…
BUB_BnJ	10	20457745	A	T:ENSMUSG00000019990:ENSMUST00000164195:Transcript:intron_variant::,T:ENSMUSG00000019990:ENSMUST00000169404:Transcript:intron_variant::,T:ENSMUSG00000019990:ENSMUST00000170265:Transcript:intron_variant::,T:ENSMUSG00000019990:ENSMUST00000169016:Transcript:intron_variant&NMD_transcript_variant::,T:ENSMUSG00000019990:ENSMUST00000020165:Transcript:intron_variant::
BUB_BnJ	10	20482376	T	C:ENSMUSG00000019990:ENSMUST00000164195:Transcript:intron_variant::,C:ENSMUSG00000019990:ENSMUST00000170683:Transcript:intron_variant&non_coding_transcript_variant::,C:ENSMUSG00000019990:ENSMUST00000169404:Transcript:intron_variant::,C:ENSMUSG00000019990:ENSMUST00000170265:Transcript:intron_variant::,C:ENSMUSG00000019990:ENSMUST00000169016:Transcript:intron_variant&NMD_transcript_variant::,C:ENSM…
BUB_BnJ	10	20484483	C	T:ENSMUSG00000019990:ENSMUST00000164195:Transcript:intron_variant::,T:ENSMUSG00000019990:ENSMUST00000170683:Transcript:intron_variant&non_coding_transcript_variant::,T:ENSMUSG00000019990:ENSMUST00000169404:Transcript:intron_variant::,T:ENSMUSG00000019990:ENSMUST00000170265:Transcript:intron_variant::,T:ENSMUSG00000019990:ENSMUST00000169016:Transcript:intron_variant&NMD_transcript_variant::,T:ENSM…
BUB_BnJ	10	20487465	A	G:ENSMUSG00000019990:ENSMUST00000164195:Transcript:intron_variant::,G:ENSMUSG00000019990:ENSMUST00000170683:Transcript:intron_variant&non_coding_transcript_variant::,G:ENSMUSG00000019990:ENSMUST00000169404:Transcript:intron_variant::,G:ENSMUSG00000019990:ENSMUST00000170265:Transcript:intron_variant::,G:ENSMUSG00000019990:ENSMUST00000169016:Transcript:intron_variant&NMD_transcript_variant::,G:ENSM…
BUB_BnJ	10	20487827	A	T:ENSMUSG00000019990:ENSMUST00000164195:Transcript:intron_variant::,T:ENSMUSG00000019990:ENSMUST00000170683:Transcript:intron_variant&non_coding_transcript_variant::,T:ENSMUSG00000019990:ENSMUST00000169404:Transcript:intron_variant::,T:ENSMUSG00000019990:ENSMUST00000170265:Transcript:intron_variant::,T:ENSMUSG00000019990:ENSMUST00000169016:Transcript:intron_variant&NMD_transcript_variant::,T:ENSM…
BUB_BnJ	10	20490817	G	A:ENSMUSG00000019990:ENSMUST00000164195:Transcript:intron_variant::,A:ENSMUSG00000019990:ENSMUST00000170683:Transcript:intron_variant&non_coding_transcript_variant::,A:ENSMUSG00000019990:ENSMUST00000169404:Transcript:intron_variant::,A:ENSMUSG00000019990:ENSMUST00000170265:Transcript:intron_variant::,A:ENSMUSG00000019990:ENSMUST00000169016:Transcript:intron_variant&NMD_transcript_variant::,A:ENSM…
BUB_BnJ	10	20491559	C	T:ENSMUSG00000019990:ENSMUST00000164195:Transcript:intron_variant::,T:ENSMUSG00000019990:ENSMUST00000170683:Transcript:intron_variant&non_coding_transcript_variant::,T:ENSMUSG00000019990:ENSMUST00000169404:Transcript:intron_variant::,T:ENSMUSG00000019990:ENSMUST00000170265:Transcript:intron_variant::,T:ENSMUSG00000019990:ENSMUST00000169016:Transcript:intron_variant&NMD_transcript_variant::,T:ENSM…
BUB_BnJ	10	20491914	A	C:ENSMUSG00000019990:ENSMUST00000164195:Transcript:intron_variant::,C:ENSMUSG00000019990:ENSMUST00000170683:Transcript:intron_variant&non_coding_transcript_variant::,C:ENSMUSG00000019990:ENSMUST00000169404:Transcript:intron_variant::,C:ENSMUSG00000019990:ENSMUST00000170265:Transcript:intron_variant::,C:ENSMUSG00000019990:ENSMUST00000169016:Transcript:intron_variant&NMD_transcript_variant::,C:ENSM…
BUB_BnJ	10	20491925	G	A:ENSMUSG00000019990:ENSMUST00000164195:Transcript:intron_variant::,A:ENSMUSG00000019990:ENSMUST00000170683:Transcript:intron_variant&non_coding_transcript_variant::,A:ENSMUSG00000019990:ENSMUST00000169404:Transcript:intron_variant::,A:ENSMUSG00000019990:ENSMUST00000170265:Transcript:intron_variant::,A:ENSMUSG00000019990:ENSMUST00000169016:Transcript:intron_variant&NMD_transcript_variant::,A:ENSM…
BUB_BnJ	10	20492224	G	A:ENSMUSG00000019990:ENSMUST00000164195:Transcript:intron_variant::,A:ENSMUSG00000019990:ENSMUST00000170683:Transcript:intron_variant&non_coding_transcript_variant::,A:ENSMUSG00000019990:ENSMUST00000169404:Transcript:intron_variant::,A:ENSMUSG00000019990:ENSMUST00000170265:Transcript:intron_variant::,A:ENSMUSG00000019990:ENSMUST00000169016:Transcript:intron_variant&NMD_transcript_variant::,A:ENSM…
BUB_BnJ	10	20494599	T	A:ENSMUSG00000019990:ENSMUST00000164195:Transcript:intron_variant::,A:ENSMUSG00000019990:ENSMUST00000170683:Transcript:intron_variant&non_coding_transcript_variant::,A:ENSMUSG00000019990:ENSMUST00000169404:Transcript:intron_variant::,A:ENSMUSG00000019990:ENSMUST00000170265:Transcript:intron_variant::,A:ENSMUSG00000019990:ENSMUST00000169016:Transcript:intron_variant&NMD_transcript_variant::,A:ENSM…
BUB_BnJ	10	20497468	A	G:ENSMUSG00000019990:ENSMUST00000164195:Transcript:intron_variant::,G:ENSMUSG00000019990:ENSMUST00000170683:Transcript:intron_variant&non_coding_transcript_variant::,G:ENSMUSG00000019990:ENSMUST00000169404:Transcript:intron_variant::,G:ENSMUSG00000019990:ENSMUST00000170265:Transcript:intron_variant::,G:ENSMUSG00000019990:ENSMUST00000169016:Transcript:intron_variant&NMD_transcript_variant::,G:ENSM…
BUB_BnJ	10	20497895	C	T:ENSMUSG00000019990:ENSMUST00000164195:Transcript:intron_variant::,T:ENSMUSG00000019990:ENSMUST00000170683:Transcript:intron_variant&non_coding_transcript_variant::,T:ENSMUSG00000019990:ENSMUST00000169404:Transcript:intron_variant::,T:ENSMUSG00000019990:ENSMUST00000170265:Transcript:intron_variant::,T:ENSMUSG00000019990:ENSMUST00000169016:Transcript:intron_variant&NMD_transcript_variant::,T:ENSM…
BUB_BnJ	10	20498373	G	A:ENSMUSG00000019990:ENSMUST00000164195:Transcript:intron_variant::,A:ENSMUSG00000019990:ENSMUST00000170683:Transcript:intron_variant&non_coding_transcript_variant::,A:ENSMUSG00000019990:ENSMUST00000169404:Transcript:intron_variant::,A:ENSMUSG00000019990:ENSMUST00000170265:Transcript:intron_variant::,A:ENSMUSG00000019990:ENSMUST00000169016:Transcript:intron_variant&NMD_transcript_variant::,A:ENSM…
BUB_BnJ	10	20498398	C	T:ENSMUSG00000019990:ENSMUST00000164195:Transcript:intron_variant::,T:ENSMUSG00000019990:ENSMUST00000170683:Transcript:intron_variant&non_coding_transcript_variant::,T:ENSMUSG00000019990:ENSMUST00000169404:Transcript:intron_variant::,T:ENSMUSG00000019990:ENSMUST00000170265:Transcript:intron_variant::,T:ENSMUSG00000019990:ENSMUST00000169016:Transcript:intron_variant&NMD_transcript_variant::,T:ENSM…
BUB_BnJ	10	20498431	G	A:ENSMUSG00000019990:ENSMUST00000164195:Transcript:intron_variant::,A:ENSMUSG00000019990:ENSMUST00000170683:Transcript:intron_variant&non_coding_transcript_variant::,A:ENSMUSG00000019990:ENSMUST00000169404:Transcript:intron_variant::,A:ENSMUSG00000019990:ENSMUST00000170265:Transcript:intron_variant::,A:ENSMUSG00000019990:ENSMUST00000169016:Transcript:intron_variant&NMD_transcript_variant::,A:ENSM…
BUB_BnJ	10	20498475	G	A:ENSMUSG00000019990:ENSMUST00000164195:Transcript:intron_variant::,A:ENSMUSG00000019990:ENSMUST00000170683:Transcript:intron_variant&non_coding_transcript_variant::,A:ENSMUSG00000019990:ENSMUST00000169404:Transcript:intron_variant::,A:ENSMUSG00000019990:ENSMUST00000170265:Transcript:intron_variant::,A:ENSMUSG00000019990:ENSMUST00000169016:Transcript:intron_variant&NMD_transcript_variant::,A:ENSM…
BUB_BnJ	10	20513324	G	A:ENSMUSG00000019990:ENSMUST00000169404:Transcript:intron_variant::,A:ENSMUSG00000019990:ENSMUST00000170265:Transcript:intron_variant::,A:ENSMUSG00000092051:ENSMUST00000166792:Transcript:downstream_gene_variant::,A:ENSMUSG00000019990:ENSMUST00000169016:Transcript:intron_variant&NMD_transcript_variant::,A:ENSMUSG00000019990:ENSMUST00000020165:Transcript:intron_variant::,A:ENSMUSG00000019990:ENSMUS…
BUB_BnJ	10	20514344	G	A:ENSMUSG00000019990:ENSMUST00000169404:Transcript:intron_variant::,A:ENSMUSG00000019990:ENSMUST00000170265:Transcript:intron_variant::,A:ENSMUSG00000092051:ENSMUST00000166792:Transcript:downstream_gene_variant::,A:ENSMUSG00000019990:ENSMUST00000169016:Transcript:intron_variant&NMD_transcript_variant::,A:ENSMUSG00000019990:ENSMUST00000020165:Transcript:intron_variant::,A:ENSMUSG00000019990:ENSMUS…
BUB_BnJ	10	20518085	A	C:ENSMUSG00000019990:ENSMUST00000169404:Transcript:intron_variant::,C:ENSMUSG00000019990:ENSMUST00000170265:Transcript:intron_variant::,C:ENSMUSG00000092051:ENSMUST00000166792:Transcript:non_coding_transcript_exon_variant&non_coding_transcript_variant::,C:ENSMUSG00000019990:ENSMUST00000169016:Transcript:intron_variant&NMD_transcript_variant::,C:ENSMUSG00000019990:ENSMUST00000020165:Transcript:int…
BUB_BnJ	10	20522872	C	G:ENSMUSG00000019990:ENSMUST00000169404:Transcript:intron_variant::,G:ENSMUSG00000019990:ENSMUST00000170265:Transcript:intron_variant::,G:ENSMUSG00000092051:ENSMUST00000166792:Transcript:upstream_gene_variant::,G:ENSMUSG00000019990:ENSMUST00000169016:Transcript:intron_variant&NMD_transcript_variant::,G:ENSMUSG00000019990:ENSMUST00000020165:Transcript:intron_variant::,G:ENSMUSG00000019990:ENSMUST0…
BUB_BnJ	10	20523792	T	C:ENSMUSG00000019990:ENSMUST00000164195:Transcript:intron_variant::,C:ENSMUSG00000019990:ENSMUST00000170683:Transcript:intron_variant&non_coding_transcript_variant::,C:ENSMUSG00000019990:ENSMUST00000169404:Transcript:intron_variant::,C:ENSMUSG00000019990:ENSMUST00000170265:Transcript:intron_variant::,C:ENSMUSG00000092051:ENSMUST00000166792:Transcript:upstream_gene_variant::,C:ENSMUSG00000019990:E…
BUB_BnJ	10	20524337	G	A:ENSMUSG00000019990:ENSMUST00000164195:Transcript:intron_variant::,A:ENSMUSG00000019990:ENSMUST00000170683:Transcript:intron_variant&non_coding_transcript_variant::,A:ENSMUSG00000019990:ENSMUST00000169404:Transcript:intron_variant::,A:ENSMUSG00000019990:ENSMUST00000170265:Transcript:intron_variant::,A:ENSMUSG00000092051:ENSMUST00000166792:Transcript:upstream_gene_variant::,A:ENSMUSG00000019990:E…
BUB_BnJ	10	20524993	G	A:ENSMUSG00000019990:ENSMUST00000164195:Transcript:intron_variant::,A:ENSMUSG00000019990:ENSMUST00000170683:Transcript:intron_variant&non_coding_transcript_variant::,A:ENSMUSG00000019990:ENSMUST00000169404:Transcript:intron_variant::,A:ENSMUSG00000019990:ENSMUST00000170265:Transcript:intron_variant::,A:ENSMUSG00000019990:ENSMUST00000169016:Transcript:intron_variant&NMD_transcript_variant::,A:ENSM…
BUB_BnJ	10	20527759	A	C:ENSMUSG00000019990:ENSMUST00000164195:Transcript:intron_variant::,C:ENSMUSG00000019990:ENSMUST00000170683:Transcript:intron_variant&non_coding_transcript_variant::,C:ENSMUSG00000019990:ENSMUST00000169404:Transcript:intron_variant::,C:ENSMUSG00000019990:ENSMUST00000170265:Transcript:intron_variant::,C:ENSMUSG00000019990:ENSMUST00000169016:Transcript:intron_variant&NMD_transcript_variant::,C:ENSM…
BUB_BnJ	10	20531173	T	C:ENSMUSG00000019990:ENSMUST00000164195:Transcript:intron_variant::,C:ENSMUSG00000019990:ENSMUST00000170683:Transcript:intron_variant&non_coding_transcript_variant::,C:ENSMUSG00000019990:ENSMUST00000169404:Transcript:intron_variant::,C:ENSMUSG00000019990:ENSMUST00000170265:Transcript:intron_variant::,C:ENSMUSG00000019990:ENSMUST00000169016:Transcript:intron_variant&NMD_transcript_variant::,C:ENSM…
BUB_BnJ	10	20531181	C	T:ENSMUSG00000019990:ENSMUST00000164195:Transcript:intron_variant::,T:ENSMUSG00000019990:ENSMUST00000170683:Transcript:intron_variant&non_coding_transcript_variant::,T:ENSMUSG00000019990:ENSMUST00000169404:Transcript:intron_variant::,T:ENSMUSG00000019990:ENSMUST00000170265:Transcript:intron_variant::,T:ENSMUSG00000019990:ENSMUST00000169016:Transcript:intron_variant&NMD_transcript_variant::,T:ENSM…
BUB_BnJ	10	20537437	G	A:ENSMUSG00000019990:ENSMUST00000164195:Transcript:intron_variant::,A:ENSMUSG00000019990:ENSMUST00000170683:Transcript:intron_variant&non_coding_transcript_variant::,A:ENSMUSG00000019990:ENSMUST00000169404:Transcript:intron_variant::,A:ENSMUSG00000019990:ENSMUST00000170265:Transcript:intron_variant::,A:ENSMUSG00000019990:ENSMUST00000169016:Transcript:intron_variant&NMD_transcript_variant::,A:ENSM…
BUB_BnJ	10	4166704	G	C:ENSMUSG00000089473:ENSMUST00000158848:Transcript:upstream_gene_variant::,C:ENSMUSG00000040675:ENSMUST00000120585:Transcript:3_prime_UTR_variant::
BUB_BnJ	10	5001848	G	A:ENSMUSG00000019768:ENSMUST00000137012:Transcript:downstream_gene_variant::,A:ENSMUSG00000019768:ENSMUST00000067086:Transcript:3_prime_UTR_variant::,A:ENSMUSG00000019768:ENSMUST00000105589:Transcript:3_prime_UTR_variant::,A:ENSMUSG00000019768:ENSMUST00000127934:Transcript:downstream_gene_variant::,A:ENSMUSG00000019768:ENSMUST00000105590:Transcript:3_prime_UTR_variant::
BUB_BnJ	10	5004222	A	G:ENSMUSG00000019768:ENSMUST00000137012:Transcript:downstream_gene_variant::,G:ENSMUSG00000019768:ENSMUST00000067086:Transcript:downstream_gene_variant::,G:ENSMUSG00000019768:ENSMUST00000105589:Transcript:downstream_gene_variant::,G:ENSMUSG00000019768:ENSMUST00000105590:Transcript:3_prime_UTR_variant::
BUB_BnJ	10	5068934	C	T:ENSMUSG00000096054:ENSMUST00000095899:Transcript:5_prime_UTR_variant::,T:ENSMUSG00000096553:ENSMUST00000180100:Transcript:upstream_gene_variant::
BUB_BnJ	10	5070080	G	A:ENSMUSG00000096054:ENSMUST00000095899:Transcript:upstream_gene_variant::,A:ENSMUSG00000096553:ENSMUST00000180100:Transcript:3_prime_UTR_variant::
BUB_BnJ	10	5070192	C	T:ENSMUSG00000096054:ENSMUST00000095899:Transcript:upstream_gene_variant::,T:ENSMUSG00000096553:ENSMUST00000180100:Transcript:3_prime_UTR_variant::
BUB_BnJ	10	5070314	C	T:ENSMUSG00000096054:ENSMUST00000095899:Transcript:upstream_gene_variant::,T:ENSMUSG00000096553:ENSMUST00000180100:Transcript:3_prime_UTR_variant::
BUB_BnJ	10	5070460	G	A:ENSMUSG00000096054:ENSMUST00000095899:Transcript:upstream_gene_variant::,A:ENSMUSG00000096553:ENSMUST00000180100:Transcript:3_prime_UTR_variant::
BUB_BnJ	10	5070534	C	A:ENSMUSG00000096054:ENSMUST00000095899:Transcript:upstream_gene_variant::,A:ENSMUSG00000096553:ENSMUST00000180100:Transcript:3_prime_UTR_variant::
BUB_BnJ	10	5071428	C	A:ENSMUSG00000096054:ENSMUST00000095899:Transcript:upstream_gene_variant::,A:ENSMUSG00000096553:ENSMUST00000180100:Transcript:3_prime_UTR_variant::
BUB_BnJ	10	6760291	G	T:ENSMUSG00000000766:ENSMUST00000092734:Transcript:intron_variant::,T:ENSMUSG00000000766:ENSMUST00000063036:Transcript:intron_variant::,T:ENSMUSG00000000766:ENSMUST00000143875:Transcript:intron_variant&NMD_transcript_variant::,T:ENSMUSG00000000766:ENSMUST00000105607:Transcript:intron_variant::,T:ENSMUSG00000078488:ENSMUST00000105596:Transcript:intron_variant::,T:ENSMUSG00000000766:ENSMUST00000150…
BUB_BnJ	10	6760782	A	G:ENSMUSG00000000766:ENSMUST00000092734:Transcript:intron_variant::,G:ENSMUSG00000000766:ENSMUST00000063036:Transcript:intron_variant::,G:ENSMUSG00000000766:ENSMUST00000143875:Transcript:intron_variant&NMD_transcript_variant::,G:ENSMUSG00000000766:ENSMUST00000105607:Transcript:intron_variant::,G:ENSMUSG00000078488:ENSMUST00000105596:Transcript:intron_variant::,G:ENSMUSG00000000766:ENSMUST00000150…
BUB_BnJ	10	6760859	T	C:ENSMUSG00000000766:ENSMUST00000092734:Transcript:intron_variant::,C:ENSMUSG00000000766:ENSMUST00000063036:Transcript:intron_variant::,C:ENSMUSG00000000766:ENSMUST00000143875:Transcript:intron_variant&NMD_transcript_variant::,C:ENSMUSG00000000766:ENSMUST00000105607:Transcript:intron_variant::,C:ENSMUSG00000078488:ENSMUST00000105596:Transcript:intron_variant::,C:ENSMUSG00000000766:ENSMUST00000150…
BUB_BnJ	10	6761091	G	T:ENSMUSG00000000766:ENSMUST00000092734:Transcript:intron_variant::,T:ENSMUSG00000000766:ENSMUST00000063036:Transcript:intron_variant::,T:ENSMUSG00000000766:ENSMUST00000143875:Transcript:intron_variant&NMD_transcript_variant::,T:ENSMUSG00000000766:ENSMUST00000105607:Transcript:intron_variant::,T:ENSMUSG00000078488:ENSMUST00000105596:Transcript:intron_variant::,T:ENSMUSG00000000766:ENSMUST00000150…
BUB_BnJ	10	6761415	C	G:ENSMUSG00000000766:ENSMUST00000092734:Transcript:intron_variant::,G:ENSMUSG00000000766:ENSMUST00000063036:Transcript:intron_variant::,G:ENSMUSG00000000766:ENSMUST00000143875:Transcript:intron_variant&NMD_transcript_variant::,G:ENSMUSG00000000766:ENSMUST00000105607:Transcript:intron_variant::,G:ENSMUSG00000078488:ENSMUST00000105596:Transcript:intron_variant::,G:ENSMUSG00000000766:ENSMUST00000150…
BUB_BnJ	10	6761511	A	T:ENSMUSG00000000766:ENSMUST00000092734:Transcript:intron_variant::,T:ENSMUSG00000000766:ENSMUST00000063036:Transcript:intron_variant::,T:ENSMUSG00000000766:ENSMUST00000143875:Transcript:intron_variant&NMD_transcript_variant::,T:ENSMUSG00000000766:ENSMUST00000105607:Transcript:intron_variant::,T:ENSMUSG00000078488:ENSMUST00000105596:Transcript:intron_variant::,T:ENSMUSG00000000766:ENSMUST00000150…
BUB_BnJ	10	6761518	G	A:ENSMUSG00000000766:ENSMUST00000092734:Transcript:intron_variant::,A:ENSMUSG00000000766:ENSMUST00000063036:Transcript:intron_variant::,A:ENSMUSG00000000766:ENSMUST00000143875:Transcript:intron_variant&NMD_transcript_variant::,A:ENSMUSG00000000766:ENSMUST00000105607:Transcript:intron_variant::,A:ENSMUSG00000078488:ENSMUST00000105596:Transcript:intron_variant::,A:ENSMUSG00000000766:ENSMUST00000150…
BUB_BnJ	10	6762782	G	A:ENSMUSG00000000766:ENSMUST00000092734:Transcript:intron_variant::,A:ENSMUSG00000000766:ENSMUST00000063036:Transcript:intron_variant::,A:ENSMUSG00000000766:ENSMUST00000143875:Transcript:intron_variant&NMD_transcript_variant::,A:ENSMUSG00000000766:ENSMUST00000105607:Transcript:intron_variant::,A:ENSMUSG00000078488:ENSMUST00000105596:Transcript:upstream_gene_variant::,A:ENSMUSG00000000766:ENSMUST0…
BUB_BnJ	10	6763305	T	C:ENSMUSG00000000766:ENSMUST00000092734:Transcript:intron_variant::,C:ENSMUSG00000000766:ENSMUST00000063036:Transcript:intron_variant::,C:ENSMUSG00000000766:ENSMUST00000143875:Transcript:intron_variant&NMD_transcript_variant::,C:ENSMUSG00000000766:ENSMUST00000105607:Transcript:intron_variant::,C:ENSMUSG00000078488:ENSMUST00000105596:Transcript:upstream_gene_variant::,C:ENSMUSG00000000766:ENSMUST0…
BUB_BnJ	10	6763348	G	A:ENSMUSG00000000766:ENSMUST00000092734:Transcript:intron_variant::,A:ENSMUSG00000000766:ENSMUST00000063036:Transcript:intron_variant::,A:ENSMUSG00000000766:ENSMUST00000143875:Transcript:intron_variant&NMD_transcript_variant::,A:ENSMUSG00000000766:ENSMUST00000105607:Transcript:intron_variant::,A:ENSMUSG00000078488:ENSMUST00000105596:Transcript:upstream_gene_variant::,A:ENSMUSG00000000766:ENSMUST0…
BUB_BnJ	10	6763423	C	G:ENSMUSG00000000766:ENSMUST00000092734:Transcript:intron_variant::,G:ENSMUSG00000000766:ENSMUST00000063036:Transcript:intron_variant::,G:ENSMUSG00000000766:ENSMUST00000143875:Transcript:intron_variant&NMD_transcript_variant::,G:ENSMUSG00000000766:ENSMUST00000105607:Transcript:intron_variant::,G:ENSMUSG00000078488:ENSMUST00000105596:Transcript:upstream_gene_variant::,G:ENSMUSG00000000766:ENSMUST0…
BUB_BnJ	10	6763426	G	A:ENSMUSG00000000766:ENSMUST00000092734:Transcript:intron_variant::,A:ENSMUSG00000000766:ENSMUST00000063036:Transcript:intron_variant::,A:ENSMUSG00000000766:ENSMUST00000143875:Transcript:intron_variant&NMD_transcript_variant::,A:ENSMUSG00000000766:ENSMUST00000105607:Transcript:intron_variant::,A:ENSMUSG00000078488:ENSMUST00000105596:Transcript:upstream_gene_variant::,A:ENSMUSG00000000766:ENSMUST0…
BUB_BnJ	10	6763467	C	A:ENSMUSG00000000766:ENSMUST00000092734:Transcript:intron_variant::,A:ENSMUSG00000000766:ENSMUST00000063036:Transcript:intron_variant::,A:ENSMUSG00000000766:ENSMUST00000143875:Transcript:intron_variant&NMD_transcript_variant::,A:ENSMUSG00000000766:ENSMUST00000105607:Transcript:intron_variant::,A:ENSMUSG00000078488:ENSMUST00000105596:Transcript:upstream_gene_variant::,A:ENSMUSG00000000766:ENSMUST0…
BUB_BnJ	10	6763503	A	T:ENSMUSG00000000766:ENSMUST00000092734:Transcript:intron_variant::,T:ENSMUSG00000000766:ENSMUST00000063036:Transcript:intron_variant::,T:ENSMUSG00000000766:ENSMUST00000143875:Transcript:intron_variant&NMD_transcript_variant::,T:ENSMUSG00000000766:ENSMUST00000105607:Transcript:intron_variant::,T:ENSMUSG00000078488:ENSMUST00000105596:Transcript:upstream_gene_variant::,T:ENSMUSG00000000766:ENSMUST0…
BUB_BnJ	10	6763530	C	T:ENSMUSG00000000766:ENSMUST00000092734:Transcript:intron_variant::,T:ENSMUSG00000000766:ENSMUST00000063036:Transcript:intron_variant::,T:ENSMUSG00000000766:ENSMUST00000143875:Transcript:intron_variant&NMD_transcript_variant::,T:ENSMUSG00000000766:ENSMUST00000105607:Transcript:intron_variant::,T:ENSMUSG00000078488:ENSMUST00000105596:Transcript:upstream_gene_variant::,T:ENSMUSG00000000766:ENSMUST0…
BUB_BnJ	10	6764087	G	A:ENSMUSG00000000766:ENSMUST00000092734:Transcript:intron_variant::,A:ENSMUSG00000000766:ENSMUST00000063036:Transcript:intron_variant::,A:ENSMUSG00000000766:ENSMUST00000143875:Transcript:intron_variant&NMD_transcript_variant::,A:ENSMUSG00000000766:ENSMUST00000105607:Transcript:intron_variant::,A:ENSMUSG00000078488:ENSMUST00000105596:Transcript:upstream_gene_variant::,A:ENSMUSG00000000766:ENSMUST0…
BUB_BnJ	10	6764166	A	G:ENSMUSG00000000766:ENSMUST00000092734:Transcript:intron_variant::,G:ENSMUSG00000000766:ENSMUST00000063036:Transcript:intron_variant::,G:ENSMUSG00000000766:ENSMUST00000143875:Transcript:intron_variant&NMD_transcript_variant::,G:ENSMUSG00000000766:ENSMUST00000105607:Transcript:intron_variant::,G:ENSMUSG00000078488:ENSMUST00000105596:Transcript:upstream_gene_variant::,G:ENSMUSG00000000766:ENSMUST0…
BUB_BnJ	10	6764230	T	C:ENSMUSG00000000766:ENSMUST00000092734:Transcript:intron_variant::,C:ENSMUSG00000000766:ENSMUST00000063036:Transcript:intron_variant::,C:ENSMUSG00000000766:ENSMUST00000143875:Transcript:intron_variant&NMD_transcript_variant::,C:ENSMUSG00000000766:ENSMUST00000105607:Transcript:intron_variant::,C:ENSMUSG00000078488:ENSMUST00000105596:Transcript:upstream_gene_variant::,C:ENSMUSG00000000766:ENSMUST0…
BUB_BnJ	10	6764301	A	G:ENSMUSG00000000766:ENSMUST00000092734:Transcript:intron_variant::,G:ENSMUSG00000000766:ENSMUST00000063036:Transcript:intron_variant::,G:ENSMUSG00000000766:ENSMUST00000143875:Transcript:intron_variant&NMD_transcript_variant::,G:ENSMUSG00000000766:ENSMUST00000105607:Transcript:intron_variant::,G:ENSMUSG00000078488:ENSMUST00000105596:Transcript:upstream_gene_variant::,G:ENSMUSG00000000766:ENSMUST0…
BUB_BnJ	10	6764381	C	T:ENSMUSG00000000766:ENSMUST00000092734:Transcript:intron_variant::,T:ENSMUSG00000000766:ENSMUST00000063036:Transcript:intron_variant::,T:ENSMUSG00000000766:ENSMUST00000143875:Transcript:intron_variant&NMD_transcript_variant::,T:ENSMUSG00000000766:ENSMUST00000105607:Transcript:intron_variant::,T:ENSMUSG00000078488:ENSMUST00000105596:Transcript:upstream_gene_variant::,T:ENSMUSG00000000766:ENSMUST0…
BUB_BnJ	10	6765018	G	C:ENSMUSG00000000766:ENSMUST00000092734:Transcript:intron_variant::,C:ENSMUSG00000000766:ENSMUST00000063036:Transcript:intron_variant::,C:ENSMUSG00000000766:ENSMUST00000143875:Transcript:intron_variant&NMD_transcript_variant::,C:ENSMUSG00000000766:ENSMUST00000105607:Transcript:intron_variant::,C:ENSMUSG00000078488:ENSMUST00000105596:Transcript:upstream_gene_variant::,C:ENSMUSG00000000766:ENSMUST0…
BUB_BnJ	10	6765049	A	G:ENSMUSG00000000766:ENSMUST00000092734:Transcript:intron_variant::,G:ENSMUSG00000000766:ENSMUST00000063036:Transcript:intron_variant::,G:ENSMUSG00000000766:ENSMUST00000143875:Transcript:intron_variant&NMD_transcript_variant::,G:ENSMUSG00000000766:ENSMUST00000105607:Transcript:intron_variant::,G:ENSMUSG00000078488:ENSMUST00000105596:Transcript:upstream_gene_variant::,G:ENSMUSG00000000766:ENSMUST0…
BUB_BnJ	10	6765483	C	T:ENSMUSG00000000766:ENSMUST00000092734:Transcript:intron_variant::,T:ENSMUSG00000000766:ENSMUST00000063036:Transcript:intron_variant::,T:ENSMUSG00000000766:ENSMUST00000143875:Transcript:intron_variant&NMD_transcript_variant::,T:ENSMUSG00000000766:ENSMUST00000105607:Transcript:intron_variant::,T:ENSMUSG00000078488:ENSMUST00000105596:Transcript:upstream_gene_variant::,T:ENSMUSG00000000766:ENSMUST0…
BUB_BnJ	10	6766327	T	A:ENSMUSG00000000766:ENSMUST00000092734:Transcript:intron_variant::,A:ENSMUSG00000000766:ENSMUST00000063036:Transcript:intron_variant::,A:ENSMUSG00000000766:ENSMUST00000143875:Transcript:intron_variant&NMD_transcript_variant::,A:ENSMUSG00000000766:ENSMUST00000105607:Transcript:intron_variant::,A:ENSMUSG00000078488:ENSMUST00000105596:Transcript:upstream_gene_variant::,A:ENSMUSG00000000766:ENSMUST0…
BUB_BnJ	10	6767814	G	A:ENSMUSG00000000766:ENSMUST00000092734:Transcript:intron_variant::,A:ENSMUSG00000000766:ENSMUST00000063036:Transcript:intron_variant::,A:ENSMUSG00000000766:ENSMUST00000143875:Transcript:intron_variant&NMD_transcript_variant::,A:ENSMUSG00000000766:ENSMUST00000105607:Transcript:intron_variant::,A:ENSMUSG00000000766:ENSMUST00000150374:Transcript:intron_variant&NMD_transcript_variant::,A:ENSMUSG0000…
BUB_BnJ	10	6768146	A	G:ENSMUSG00000000766:ENSMUST00000092734:Transcript:intron_variant::,G:ENSMUSG00000000766:ENSMUST00000063036:Transcript:intron_variant::,G:ENSMUSG00000000766:ENSMUST00000143875:Transcript:intron_variant&NMD_transcript_variant::,G:ENSMUSG00000000766:ENSMUST00000105607:Transcript:intron_variant::,G:ENSMUSG00000000766:ENSMUST00000150374:Transcript:intron_variant&NMD_transcript_variant::,G:ENSMUSG0000…
BUB_BnJ	10	6768375	C	T:ENSMUSG00000000766:ENSMUST00000092734:Transcript:intron_variant::,T:ENSMUSG00000000766:ENSMUST00000063036:Transcript:intron_variant::,T:ENSMUSG00000000766:ENSMUST00000143875:Transcript:intron_variant&NMD_transcript_variant::,T:ENSMUSG00000000766:ENSMUST00000105607:Transcript:intron_variant::,T:ENSMUSG00000000766:ENSMUST00000150374:Transcript:intron_variant&NMD_transcript_variant::,T:ENSMUSG0000…
BUB_BnJ	10	6768582	T	A:ENSMUSG00000000766:ENSMUST00000092734:Transcript:intron_variant::,A:ENSMUSG00000000766:ENSMUST00000063036:Transcript:intron_variant::,A:ENSMUSG00000000766:ENSMUST00000143875:Transcript:intron_variant&NMD_transcript_variant::,A:ENSMUSG00000000766:ENSMUST00000105607:Transcript:intron_variant::,A:ENSMUSG00000000766:ENSMUST00000150374:Transcript:intron_variant&NMD_transcript_variant::,A:ENSMUSG0000…
BUB_BnJ	10	6768845	A	G:ENSMUSG00000000766:ENSMUST00000092734:Transcript:intron_variant::,G:ENSMUSG00000000766:ENSMUST00000063036:Transcript:intron_variant::,G:ENSMUSG00000000766:ENSMUST00000143875:Transcript:intron_variant&NMD_transcript_variant::,G:ENSMUSG00000000766:ENSMUST00000105607:Transcript:intron_variant::,G:ENSMUSG00000000766:ENSMUST00000150374:Transcript:intron_variant&NMD_transcript_variant::,G:ENSMUSG0000…
BUB_BnJ	10	6769005	C	T:ENSMUSG00000000766:ENSMUST00000092734:Transcript:intron_variant::,T:ENSMUSG00000000766:ENSMUST00000063036:Transcript:intron_variant::,T:ENSMUSG00000000766:ENSMUST00000143875:Transcript:intron_variant&NMD_transcript_variant::,T:ENSMUSG00000000766:ENSMUST00000105607:Transcript:intron_variant::,T:ENSMUSG00000000766:ENSMUST00000150374:Transcript:intron_variant&NMD_transcript_variant::,T:ENSMUSG0000…
BUB_BnJ	10	6769426	G	A:ENSMUSG00000000766:ENSMUST00000092734:Transcript:intron_variant::,A:ENSMUSG00000000766:ENSMUST00000063036:Transcript:intron_variant::,A:ENSMUSG00000000766:ENSMUST00000143875:Transcript:intron_variant&NMD_transcript_variant::,A:ENSMUSG00000000766:ENSMUST00000105607:Transcript:intron_variant::,A:ENSMUSG00000000766:ENSMUST00000150374:Transcript:intron_variant&NMD_transcript_variant::,A:ENSMUSG0000…
BUB_BnJ	10	6772300	A	C:ENSMUSG00000000766:ENSMUST00000092734:Transcript:intron_variant::,C:ENSMUSG00000000766:ENSMUST00000063036:Transcript:intron_variant::,C:ENSMUSG00000000766:ENSMUST00000143875:Transcript:intron_variant&NMD_transcript_variant::,C:ENSMUSG00000000766:ENSMUST00000105607:Transcript:intron_variant::,C:ENSMUSG00000000766:ENSMUST00000150374:Transcript:intron_variant&NMD_transcript_variant::,C:ENSMUSG0000…
BUB_BnJ	10	6773058	T	C:ENSMUSG00000000766:ENSMUST00000092734:Transcript:intron_variant::,C:ENSMUSG00000000766:ENSMUST00000063036:Transcript:intron_variant::,C:ENSMUSG00000000766:ENSMUST00000143875:Transcript:intron_variant&NMD_transcript_variant::,C:ENSMUSG00000000766:ENSMUST00000105607:Transcript:intron_variant::,C:ENSMUSG00000000766:ENSMUST00000150374:Transcript:intron_variant&NMD_transcript_variant::,C:ENSMUSG0000…
BUB_BnJ	10	6773501	G	A:ENSMUSG00000000766:ENSMUST00000092734:Transcript:intron_variant::,A:ENSMUSG00000000766:ENSMUST00000063036:Transcript:intron_variant::,A:ENSMUSG00000000766:ENSMUST00000143875:Transcript:intron_variant&NMD_transcript_variant::,A:ENSMUSG00000000766:ENSMUST00000105607:Transcript:intron_variant::,A:ENSMUSG00000000766:ENSMUST00000150374:Transcript:intron_variant&NMD_transcript_variant::,A:ENSMUSG0000…
BUB_BnJ	10	6774729	G	A:ENSMUSG00000000766:ENSMUST00000092734:Transcript:intron_variant::,A:ENSMUSG00000000766:ENSMUST00000063036:Transcript:intron_variant::,A:ENSMUSG00000000766:ENSMUST00000143875:Transcript:intron_variant&NMD_transcript_variant::,A:ENSMUSG00000000766:ENSMUST00000105607:Transcript:intron_variant::,A:ENSMUSG00000000766:ENSMUST00000150374:Transcript:intron_variant&NMD_transcript_variant::,A:ENSMUSG0000…
BUB_BnJ	10	6774961	G	A:ENSMUSG00000000766:ENSMUST00000092734:Transcript:intron_variant::,A:ENSMUSG00000000766:ENSMUST00000063036:Transcript:intron_variant::,A:ENSMUSG00000000766:ENSMUST00000143875:Transcript:intron_variant&NMD_transcript_variant::,A:ENSMUSG00000000766:ENSMUST00000105607:Transcript:intron_variant::,A:ENSMUSG00000000766:ENSMUST00000150374:Transcript:intron_variant&NMD_transcript_variant::,A:ENSMUSG0000…
BUB_BnJ	10	6775947	A	G:ENSMUSG00000000766:ENSMUST00000092734:Transcript:intron_variant::,G:ENSMUSG00000000766:ENSMUST00000063036:Transcript:intron_variant::,G:ENSMUSG00000000766:ENSMUST00000143875:Transcript:intron_variant&NMD_transcript_variant::,G:ENSMUSG00000000766:ENSMUST00000105607:Transcript:intron_variant::,G:ENSMUSG00000000766:ENSMUST00000150374:Transcript:intron_variant&NMD_transcript_variant::,G:ENSMUSG0000…
BUB_BnJ	10	6777856	G	A:ENSMUSG00000000766:ENSMUST00000092734:Transcript:intron_variant::,A:ENSMUSG00000000766:ENSMUST00000063036:Transcript:intron_variant::,A:ENSMUSG00000000766:ENSMUST00000143875:Transcript:intron_variant&NMD_transcript_variant::,A:ENSMUSG00000000766:ENSMUST00000105607:Transcript:intron_variant::,A:ENSMUSG00000000766:ENSMUST00000150374:Transcript:intron_variant&NMD_transcript_variant::,A:ENSMUSG0000…
BUB_BnJ	10	6778352	G	A:ENSMUSG00000000766:ENSMUST00000092734:Transcript:intron_variant::,A:ENSMUSG00000000766:ENSMUST00000063036:Transcript:intron_variant::,A:ENSMUSG00000000766:ENSMUST00000143875:Transcript:intron_variant&NMD_transcript_variant::,A:ENSMUSG00000000766:ENSMUST00000105607:Transcript:intron_variant::,A:ENSMUSG00000000766:ENSMUST00000150374:Transcript:intron_variant&NMD_transcript_variant::,A:ENSMUSG0000…
BUB_BnJ	10	6778369	G	T:ENSMUSG00000000766:ENSMUST00000092734:Transcript:intron_variant::,T:ENSMUSG00000000766:ENSMUST00000063036:Transcript:intron_variant::,T:ENSMUSG00000000766:ENSMUST00000143875:Transcript:intron_variant&NMD_transcript_variant::,T:ENSMUSG00000000766:ENSMUST00000105607:Transcript:intron_variant::,T:ENSMUSG00000000766:ENSMUST00000150374:Transcript:intron_variant&NMD_transcript_variant::,T:ENSMUSG0000…
BUB_BnJ	10	6779112	T	G:ENSMUSG00000000766:ENSMUST00000092734:Transcript:intron_variant::,G:ENSMUSG00000000766:ENSMUST00000063036:Transcript:intron_variant::,G:ENSMUSG00000000766:ENSMUST00000143875:Transcript:intron_variant&NMD_transcript_variant::,G:ENSMUSG00000000766:ENSMUST00000105607:Transcript:intron_variant::,G:ENSMUSG00000000766:ENSMUST00000150374:Transcript:intron_variant&NMD_transcript_variant::,G:ENSMUSG0000…
BUB_BnJ	10	6779840	A	G:ENSMUSG00000000766:ENSMUST00000092734:Transcript:intron_variant::,G:ENSMUSG00000000766:ENSMUST00000063036:Transcript:intron_variant::,G:ENSMUSG00000000766:ENSMUST00000143875:Transcript:intron_variant&NMD_transcript_variant::,G:ENSMUSG00000000766:ENSMUST00000105607:Transcript:intron_variant::,G:ENSMUSG00000000766:ENSMUST00000150374:Transcript:intron_variant&NMD_transcript_variant::,G:ENSMUSG0000…
BUB_BnJ	10	6780828	T	C:ENSMUSG00000000766:ENSMUST00000092734:Transcript:intron_variant::,C:ENSMUSG00000000766:ENSMUST00000063036:Transcript:intron_variant::,C:ENSMUSG00000000766:ENSMUST00000143875:Transcript:intron_variant&NMD_transcript_variant::,C:ENSMUSG00000000766:ENSMUST00000105607:Transcript:intron_variant::,C:ENSMUSG00000000766:ENSMUST00000150374:Transcript:intron_variant&NMD_transcript_variant::,C:ENSMUSG0000…
BUB_BnJ	10	6782030	A	T:ENSMUSG00000000766:ENSMUST00000092734:Transcript:intron_variant::,T:ENSMUSG00000000766:ENSMUST00000063036:Transcript:intron_variant::,T:ENSMUSG00000000766:ENSMUST00000143875:Transcript:intron_variant&NMD_transcript_variant::,T:ENSMUSG00000000766:ENSMUST00000105607:Transcript:intron_variant::,T:ENSMUSG00000000766:ENSMUST00000150374:Transcript:intron_variant&NMD_transcript_variant::,T:ENSMUSG0000…
BUB_BnJ	10	6782477	C	T:ENSMUSG00000000766:ENSMUST00000092734:Transcript:intron_variant::,T:ENSMUSG00000000766:ENSMUST00000063036:Transcript:intron_variant::,T:ENSMUSG00000000766:ENSMUST00000143875:Transcript:intron_variant&NMD_transcript_variant::,T:ENSMUSG00000000766:ENSMUST00000105607:Transcript:intron_variant::,T:ENSMUSG00000000766:ENSMUST00000150374:Transcript:intron_variant&NMD_transcript_variant::,T:ENSMUSG0000…
BUB_BnJ	10	6782501	T	C:ENSMUSG00000000766:ENSMUST00000092734:Transcript:intron_variant::,C:ENSMUSG00000000766:ENSMUST00000063036:Transcript:intron_variant::,C:ENSMUSG00000000766:ENSMUST00000143875:Transcript:intron_variant&NMD_transcript_variant::,C:ENSMUSG00000000766:ENSMUST00000105607:Transcript:intron_variant::,C:ENSMUSG00000000766:ENSMUST00000150374:Transcript:intron_variant&NMD_transcript_variant::,C:ENSMUSG0000…
BUB_BnJ	10	6782901	A	G:ENSMUSG00000000766:ENSMUST00000092734:Transcript:intron_variant::,G:ENSMUSG00000000766:ENSMUST00000063036:Transcript:intron_variant::,G:ENSMUSG00000000766:ENSMUST00000143875:Transcript:intron_variant&NMD_transcript_variant::,G:ENSMUSG00000000766:ENSMUST00000105607:Transcript:intron_variant::,G:ENSMUSG00000000766:ENSMUST00000150374:Transcript:intron_variant&NMD_transcript_variant::,G:ENSMUSG0000…
BUB_BnJ	10	6783705	C	T:ENSMUSG00000000766:ENSMUST00000092734:Transcript:intron_variant::,T:ENSMUSG00000000766:ENSMUST00000152674:Transcript:upstream_gene_variant::,T:ENSMUSG00000000766:ENSMUST00000063036:Transcript:intron_variant::,T:ENSMUSG00000000766:ENSMUST00000143875:Transcript:intron_variant&NMD_transcript_variant::,T:ENSMUSG00000000766:ENSMUST00000105607:Transcript:intron_variant::,T:ENSMUSG00000000766:ENSMUST0…
BUB_BnJ	10	6785180	A	C:ENSMUSG00000000766:ENSMUST00000141897:Transcript:upstream_gene_variant::,C:ENSMUSG00000000766:ENSMUST00000078634:Transcript:upstream_gene_variant::,C:ENSMUSG00000000766:ENSMUST00000135502:Transcript:upstream_gene_variant::,C:ENSMUSG00000000766:ENSMUST00000105607:Transcript:intron_variant::,C:ENSMUSG00000000766:ENSMUST00000150374:Transcript:intron_variant&NMD_transcript_variant::,C:ENSMUSG000000…
BUB_BnJ	10	6785715	G	A:ENSMUSG00000000766:ENSMUST00000141897:Transcript:upstream_gene_variant::,A:ENSMUSG00000000766:ENSMUST00000078634:Transcript:upstream_gene_variant::,A:ENSMUSG00000000766:ENSMUST00000135502:Transcript:upstream_gene_variant::,A:ENSMUSG00000000766:ENSMUST00000105607:Transcript:intron_variant::,A:ENSMUSG00000000766:ENSMUST00000150374:Transcript:intron_variant&NMD_transcript_variant::,A:ENSMUSG000000…
BUB_BnJ	10	6786351	G	A:ENSMUSG00000000766:ENSMUST00000141897:Transcript:upstream_gene_variant::,A:ENSMUSG00000000766:ENSMUST00000078634:Transcript:upstream_gene_variant::,A:ENSMUSG00000000766:ENSMUST00000135502:Transcript:upstream_gene_variant::,A:ENSMUSG00000000766:ENSMUST00000105607:Transcript:intron_variant::,A:ENSMUSG00000000766:ENSMUST00000150374:Transcript:intron_variant&NMD_transcript_variant::,A:ENSMUSG000000…
BUB_BnJ	10	6786966	A	G:ENSMUSG00000000766:ENSMUST00000141897:Transcript:upstream_gene_variant::,G:ENSMUSG00000000766:ENSMUST00000078634:Transcript:upstream_gene_variant::,G:ENSMUSG00000000766:ENSMUST00000135502:Transcript:upstream_gene_variant::,G:ENSMUSG00000000766:ENSMUST00000105607:Transcript:intron_variant::,G:ENSMUSG00000000766:ENSMUST00000150374:Transcript:intron_variant&NMD_transcript_variant::,G:ENSMUSG000000…
BUB_BnJ	10	6787253	G	A:ENSMUSG00000000766:ENSMUST00000141897:Transcript:upstream_gene_variant::,A:ENSMUSG00000000766:ENSMUST00000078634:Transcript:upstream_gene_variant::,A:ENSMUSG00000000766:ENSMUST00000135502:Transcript:upstream_gene_variant::,A:ENSMUSG00000000766:ENSMUST00000105607:Transcript:intron_variant::,A:ENSMUSG00000000766:ENSMUST00000150374:Transcript:intron_variant&NMD_transcript_variant::,A:ENSMUSG000000…
BUB_BnJ	10	6787878	G	A:ENSMUSG00000000766:ENSMUST00000141897:Transcript:upstream_gene_variant::,A:ENSMUSG00000000766:ENSMUST00000078634:Transcript:upstream_gene_variant::,A:ENSMUSG00000000766:ENSMUST00000135502:Transcript:upstream_gene_variant::,A:ENSMUSG00000000766:ENSMUST00000105607:Transcript:intron_variant::,A:ENSMUSG00000000766:ENSMUST00000150374:Transcript:intron_variant&NMD_transcript_variant::,A:ENSMUSG000000…
BUB_BnJ	10	6787903	T	C:ENSMUSG00000000766:ENSMUST00000141897:Transcript:upstream_gene_variant::,C:ENSMUSG00000000766:ENSMUST00000078634:Transcript:upstream_gene_variant::,C:ENSMUSG00000000766:ENSMUST00000135502:Transcript:upstream_gene_variant::,C:ENSMUSG00000000766:ENSMUST00000105607:Transcript:intron_variant::,C:ENSMUSG00000000766:ENSMUST00000150374:Transcript:intron_variant&NMD_transcript_variant::,C:ENSMUSG000000…
BUB_BnJ	10	6788648	C	A:ENSMUSG00000000766:ENSMUST00000141897:Transcript:upstream_gene_variant::,A:ENSMUSG00000000766:ENSMUST00000078634:Transcript:upstream_gene_variant::,A:ENSMUSG00000000766:ENSMUST00000135502:Transcript:upstream_gene_variant::,A:ENSMUSG00000000766:ENSMUST00000105607:Transcript:5_prime_UTR_variant::,A:ENSMUSG00000000766:ENSMUST00000150374:Transcript:intron_variant&NMD_transcript_variant::,A:ENSMUSG0…
BUB_BnJ	10	6789038	G	A:ENSMUSG00000000766:ENSMUST00000141897:Transcript:non_coding_transcript_exon_variant&non_coding_transcript_variant::,A:ENSMUSG00000000766:ENSMUST00000078634:Transcript:missense_variant:tolerated(0.08):46,A:ENSMUSG00000000766:ENSMUST00000135502:Transcript:missense_variant:tolerated(0.07):46,A:ENSMUSG00000000766:ENSMUST00000105607:Transcript:missense_variant:tolerated(0.11):46,A:ENSMUSG00000000766…
BUB_BnJ	10	6789096	C	A:ENSMUSG00000000766:ENSMUST00000141897:Transcript:non_coding_transcript_exon_variant&non_coding_transcript_variant::,A:ENSMUSG00000000766:ENSMUST00000078634:Transcript:synonymous_variant::,A:ENSMUSG00000000766:ENSMUST00000135502:Transcript:synonymous_variant::,A:ENSMUSG00000000766:ENSMUST00000105607:Transcript:synonymous_variant::,A:ENSMUSG00000000766:ENSMUST00000150374:Transcript:intron_variant…
BUB_BnJ	10	6789227	G	A:ENSMUSG00000000766:ENSMUST00000141897:Transcript:intron_variant&non_coding_transcript_variant::,A:ENSMUSG00000000766:ENSMUST00000078634:Transcript:intron_variant::,A:ENSMUSG00000000766:ENSMUST00000135502:Transcript:intron_variant::,A:ENSMUSG00000000766:ENSMUST00000105607:Transcript:intron_variant::,A:ENSMUSG00000000766:ENSMUST00000150374:Transcript:intron_variant&NMD_transcript_variant::,A:ENSM…
BUB_BnJ	10	6789245	A	G:ENSMUSG00000000766:ENSMUST00000141897:Transcript:intron_variant&non_coding_transcript_variant::,G:ENSMUSG00000000766:ENSMUST00000078634:Transcript:intron_variant::,G:ENSMUSG00000000766:ENSMUST00000135502:Transcript:intron_variant::,G:ENSMUSG00000000766:ENSMUST00000105607:Transcript:intron_variant::,G:ENSMUSG00000000766:ENSMUST00000150374:Transcript:intron_variant&NMD_transcript_variant::,G:ENSM…
BUB_BnJ	10	6793130	A	G:ENSMUSG00000000766:ENSMUST00000141897:Transcript:intron_variant&non_coding_transcript_variant::,G:ENSMUSG00000000766:ENSMUST00000078634:Transcript:intron_variant::,G:ENSMUSG00000000766:ENSMUST00000135502:Transcript:intron_variant::,G:ENSMUSG00000000766:ENSMUST00000105607:Transcript:intron_variant::,G:ENSMUSG00000000766:ENSMUST00000150374:Transcript:intron_variant&NMD_transcript_variant::,G:ENSM…
BUB_BnJ	10	6793515	C	T:ENSMUSG00000000766:ENSMUST00000141897:Transcript:intron_variant&non_coding_transcript_variant::,T:ENSMUSG00000000766:ENSMUST00000078634:Transcript:intron_variant::,T:ENSMUSG00000000766:ENSMUST00000135502:Transcript:intron_variant::,T:ENSMUSG00000000766:ENSMUST00000105607:Transcript:intron_variant::,T:ENSMUSG00000000766:ENSMUST00000150374:Transcript:intron_variant&NMD_transcript_variant::,T:ENSM…
BUB_BnJ	10	6793704	A	T:ENSMUSG00000000766:ENSMUST00000141897:Transcript:intron_variant&non_coding_transcript_variant::,T:ENSMUSG00000000766:ENSMUST00000078634:Transcript:intron_variant::,T:ENSMUSG00000000766:ENSMUST00000135502:Transcript:intron_variant::,T:ENSMUSG00000000766:ENSMUST00000105607:Transcript:intron_variant::,T:ENSMUSG00000000766:ENSMUST00000150374:Transcript:intron_variant&NMD_transcript_variant::,T:ENSM…
BUB_BnJ	10	6794272	G	A:ENSMUSG00000000766:ENSMUST00000141897:Transcript:intron_variant&non_coding_transcript_variant::,A:ENSMUSG00000000766:ENSMUST00000078634:Transcript:intron_variant::,A:ENSMUSG00000000766:ENSMUST00000135502:Transcript:intron_variant::,A:ENSMUSG00000000766:ENSMUST00000105607:Transcript:intron_variant::,A:ENSMUSG00000000766:ENSMUST00000150374:Transcript:intron_variant&NMD_transcript_variant::,A:ENSM…
BUB_BnJ	10	6794312	C	T:ENSMUSG00000000766:ENSMUST00000141897:Transcript:intron_variant&non_coding_transcript_variant::,T:ENSMUSG00000000766:ENSMUST00000078634:Transcript:intron_variant::,T:ENSMUSG00000000766:ENSMUST00000135502:Transcript:intron_variant::,T:ENSMUSG00000000766:ENSMUST00000105607:Transcript:intron_variant::,T:ENSMUSG00000000766:ENSMUST00000150374:Transcript:intron_variant&NMD_transcript_variant::,T:ENSM…
BUB_BnJ	10	6795301	T	C:ENSMUSG00000000766:ENSMUST00000141897:Transcript:intron_variant&non_coding_transcript_variant::,C:ENSMUSG00000000766:ENSMUST00000078634:Transcript:intron_variant::,C:ENSMUSG00000000766:ENSMUST00000135502:Transcript:intron_variant::,C:ENSMUSG00000000766:ENSMUST00000105607:Transcript:intron_variant::,C:ENSMUSG00000000766:ENSMUST00000150374:Transcript:intron_variant&NMD_transcript_variant::,C:ENSM…
BUB_BnJ	10	6795383	G	A:ENSMUSG00000000766:ENSMUST00000141897:Transcript:intron_variant&non_coding_transcript_variant::,A:ENSMUSG00000000766:ENSMUST00000078634:Transcript:intron_variant::,A:ENSMUSG00000000766:ENSMUST00000135502:Transcript:intron_variant::,A:ENSMUSG00000000766:ENSMUST00000105607:Transcript:intron_variant::,A:ENSMUSG00000000766:ENSMUST00000150374:Transcript:intron_variant&NMD_transcript_variant::,A:ENSM…
BUB_BnJ	10	6795510	A	G:ENSMUSG00000000766:ENSMUST00000141897:Transcript:intron_variant&non_coding_transcript_variant::,G:ENSMUSG00000000766:ENSMUST00000078634:Transcript:intron_variant::,G:ENSMUSG00000000766:ENSMUST00000135502:Transcript:intron_variant::,G:ENSMUSG00000000766:ENSMUST00000105607:Transcript:intron_variant::,G:ENSMUSG00000000766:ENSMUST00000150374:Transcript:intron_variant&NMD_transcript_variant::,G:ENSM…
BUB_BnJ	10	6795863	G	A:ENSMUSG00000000766:ENSMUST00000141897:Transcript:intron_variant&non_coding_transcript_variant::,A:ENSMUSG00000000766:ENSMUST00000078634:Transcript:intron_variant::,A:ENSMUSG00000000766:ENSMUST00000135502:Transcript:intron_variant::,A:ENSMUSG00000000766:ENSMUST00000105607:Transcript:intron_variant::,A:ENSMUSG00000000766:ENSMUST00000150374:Transcript:intron_variant&NMD_transcript_variant::,A:ENSM…
BUB_BnJ	10	6796345	T	C:ENSMUSG00000000766:ENSMUST00000141897:Transcript:intron_variant&non_coding_transcript_variant::,C:ENSMUSG00000000766:ENSMUST00000078634:Transcript:intron_variant::,C:ENSMUSG00000000766:ENSMUST00000135502:Transcript:intron_variant::,C:ENSMUSG00000000766:ENSMUST00000105607:Transcript:intron_variant::,C:ENSMUSG00000000766:ENSMUST00000150374:Transcript:intron_variant&NMD_transcript_variant::,C:ENSM…
BUB_BnJ	10	6796954	T	C:ENSMUSG00000000766:ENSMUST00000141897:Transcript:intron_variant&non_coding_transcript_variant::,C:ENSMUSG00000000766:ENSMUST00000078634:Transcript:intron_variant::,C:ENSMUSG00000000766:ENSMUST00000135502:Transcript:intron_variant::,C:ENSMUSG00000000766:ENSMUST00000105607:Transcript:intron_variant::,C:ENSMUSG00000000766:ENSMUST00000150374:Transcript:intron_variant&NMD_transcript_variant::,C:ENSM…
BUB_BnJ	10	6798093	C	T:ENSMUSG00000000766:ENSMUST00000141897:Transcript:intron_variant&non_coding_transcript_variant::,T:ENSMUSG00000000766:ENSMUST00000078634:Transcript:intron_variant::,T:ENSMUSG00000000766:ENSMUST00000135502:Transcript:intron_variant::,T:ENSMUSG00000000766:ENSMUST00000105607:Transcript:intron_variant::,T:ENSMUSG00000000766:ENSMUST00000150374:Transcript:intron_variant&NMD_transcript_variant::,T:ENSM…
BUB_BnJ	10	6798240	A	C:ENSMUSG00000000766:ENSMUST00000141897:Transcript:intron_variant&non_coding_transcript_variant::,C:ENSMUSG00000000766:ENSMUST00000078634:Transcript:intron_variant::,C:ENSMUSG00000000766:ENSMUST00000135502:Transcript:intron_variant::,C:ENSMUSG00000000766:ENSMUST00000105607:Transcript:intron_variant::,C:ENSMUSG00000000766:ENSMUST00000150374:Transcript:intron_variant&NMD_transcript_variant::,C:ENSM…
BUB_BnJ	10	6799635	A	G:ENSMUSG00000000766:ENSMUST00000141897:Transcript:intron_variant&non_coding_transcript_variant::,G:ENSMUSG00000000766:ENSMUST00000078634:Transcript:intron_variant::,G:ENSMUSG00000000766:ENSMUST00000135502:Transcript:intron_variant::,G:ENSMUSG00000000766:ENSMUST00000105607:Transcript:intron_variant::,G:ENSMUSG00000000766:ENSMUST00000150374:Transcript:intron_variant&NMD_transcript_variant::,G:ENSM…
BUB_BnJ	10	6800041	T	G:ENSMUSG00000000766:ENSMUST00000141897:Transcript:intron_variant&non_coding_transcript_variant::,G:ENSMUSG00000000766:ENSMUST00000078634:Transcript:intron_variant::,G:ENSMUSG00000000766:ENSMUST00000135502:Transcript:intron_variant::,G:ENSMUSG00000000766:ENSMUST00000105607:Transcript:intron_variant::,G:ENSMUSG00000000766:ENSMUST00000150374:Transcript:intron_variant&NMD_transcript_variant::,G:ENSM…
BUB_BnJ	10	6800087	G	A:ENSMUSG00000000766:ENSMUST00000141897:Transcript:intron_variant&non_coding_transcript_variant::,A:ENSMUSG00000000766:ENSMUST00000078634:Transcript:intron_variant::,A:ENSMUSG00000000766:ENSMUST00000135502:Transcript:intron_variant::,A:ENSMUSG00000000766:ENSMUST00000105607:Transcript:intron_variant::,A:ENSMUSG00000000766:ENSMUST00000150374:Transcript:intron_variant&NMD_transcript_variant::,A:ENSM…
BUB_BnJ	10	6800232	G	A:ENSMUSG00000000766:ENSMUST00000141897:Transcript:intron_variant&non_coding_transcript_variant::,A:ENSMUSG00000000766:ENSMUST00000078634:Transcript:intron_variant::,A:ENSMUSG00000000766:ENSMUST00000135502:Transcript:intron_variant::,A:ENSMUSG00000000766:ENSMUST00000105607:Transcript:intron_variant::,A:ENSMUSG00000000766:ENSMUST00000150374:Transcript:intron_variant&NMD_transcript_variant::,A:ENSM…
BUB_BnJ	10	6800596	A	G:ENSMUSG00000000766:ENSMUST00000141897:Transcript:intron_variant&non_coding_transcript_variant::,G:ENSMUSG00000000766:ENSMUST00000078634:Transcript:intron_variant::,G:ENSMUSG00000000766:ENSMUST00000135502:Transcript:intron_variant::,G:ENSMUSG00000000766:ENSMUST00000105607:Transcript:intron_variant::,G:ENSMUSG00000000766:ENSMUST00000150374:Transcript:intron_variant&NMD_transcript_variant::,G:ENSM…
BUB_BnJ	10	6800847	G	T:ENSMUSG00000000766:ENSMUST00000141897:Transcript:intron_variant&non_coding_transcript_variant::,T:ENSMUSG00000000766:ENSMUST00000078634:Transcript:intron_variant::,T:ENSMUSG00000000766:ENSMUST00000135502:Transcript:intron_variant::,T:ENSMUSG00000000766:ENSMUST00000105607:Transcript:intron_variant::,T:ENSMUSG00000000766:ENSMUST00000150374:Transcript:intron_variant&NMD_transcript_variant::,T:ENSM…
BUB_BnJ	10	6800851	A	G:ENSMUSG00000000766:ENSMUST00000141897:Transcript:intron_variant&non_coding_transcript_variant::,G:ENSMUSG00000000766:ENSMUST00000078634:Transcript:intron_variant::,G:ENSMUSG00000000766:ENSMUST00000135502:Transcript:intron_variant::,G:ENSMUSG00000000766:ENSMUST00000105607:Transcript:intron_variant::,G:ENSMUSG00000000766:ENSMUST00000150374:Transcript:intron_variant&NMD_transcript_variant::,G:ENSM…
BUB_BnJ	10	6802436	G	A:ENSMUSG00000000766:ENSMUST00000141897:Transcript:intron_variant&non_coding_transcript_variant::,A:ENSMUSG00000000766:ENSMUST00000078634:Transcript:intron_variant::,A:ENSMUSG00000000766:ENSMUST00000135502:Transcript:intron_variant::,A:ENSMUSG00000000766:ENSMUST00000105607:Transcript:intron_variant::,A:ENSMUSG00000000766:ENSMUST00000150374:Transcript:intron_variant&NMD_transcript_variant::,A:ENSM…
BUB_BnJ	10	6802791	C	T:ENSMUSG00000000766:ENSMUST00000141897:Transcript:intron_variant&non_coding_transcript_variant::,T:ENSMUSG00000000766:ENSMUST00000078634:Transcript:intron_variant::,T:ENSMUSG00000000766:ENSMUST00000135502:Transcript:intron_variant::,T:ENSMUSG00000000766:ENSMUST00000105607:Transcript:intron_variant::,T:ENSMUSG00000000766:ENSMUST00000150374:Transcript:intron_variant&NMD_transcript_variant::,T:ENSM…
BUB_BnJ	10	6803251	C	T:ENSMUSG00000000766:ENSMUST00000141897:Transcript:intron_variant&non_coding_transcript_variant::,T:ENSMUSG00000000766:ENSMUST00000078634:Transcript:intron_variant::,T:ENSMUSG00000000766:ENSMUST00000135502:Transcript:intron_variant::,T:ENSMUSG00000000766:ENSMUST00000105607:Transcript:intron_variant::,T:ENSMUSG00000000766:ENSMUST00000150374:Transcript:intron_variant&NMD_transcript_variant::,T:ENSM…
BUB_BnJ	10	6803442	A	C:ENSMUSG00000000766:ENSMUST00000141897:Transcript:intron_variant&non_coding_transcript_variant::,C:ENSMUSG00000000766:ENSMUST00000078634:Transcript:intron_variant::,C:ENSMUSG00000000766:ENSMUST00000135502:Transcript:intron_variant::,C:ENSMUSG00000000766:ENSMUST00000105607:Transcript:intron_variant::,C:ENSMUSG00000000766:ENSMUST00000150374:Transcript:intron_variant&NMD_transcript_variant::,C:ENSM…
BUB_BnJ	10	6803996	G	A:ENSMUSG00000000766:ENSMUST00000141897:Transcript:intron_variant&non_coding_transcript_variant::,A:ENSMUSG00000000766:ENSMUST00000078634:Transcript:intron_variant::,A:ENSMUSG00000000766:ENSMUST00000135502:Transcript:intron_variant::,A:ENSMUSG00000000766:ENSMUST00000105607:Transcript:intron_variant::,A:ENSMUSG00000000766:ENSMUST00000150374:Transcript:intron_variant&NMD_transcript_variant::,A:ENSM…
BUB_BnJ	10	6804949	T	G:ENSMUSG00000000766:ENSMUST00000141897:Transcript:intron_variant&non_coding_transcript_variant::,G:ENSMUSG00000000766:ENSMUST00000078634:Transcript:intron_variant::,G:ENSMUSG00000000766:ENSMUST00000135502:Transcript:intron_variant::,G:ENSMUSG00000000766:ENSMUST00000105607:Transcript:intron_variant::,G:ENSMUSG00000000766:ENSMUST00000150374:Transcript:intron_variant&NMD_transcript_variant::,G:ENSM…
BUB_BnJ	10	6805312	G	A:ENSMUSG00000000766:ENSMUST00000141897:Transcript:intron_variant&non_coding_transcript_variant::,A:ENSMUSG00000000766:ENSMUST00000078634:Transcript:intron_variant::,A:ENSMUSG00000000766:ENSMUST00000135502:Transcript:intron_variant::,A:ENSMUSG00000000766:ENSMUST00000105607:Transcript:intron_variant::,A:ENSMUSG00000000766:ENSMUST00000150374:Transcript:intron_variant&NMD_transcript_variant::,A:ENSM…
BUB_BnJ	10	6806432	T	C:ENSMUSG00000000766:ENSMUST00000141897:Transcript:intron_variant&non_coding_transcript_variant::,C:ENSMUSG00000000766:ENSMUST00000078634:Transcript:intron_variant::,C:ENSMUSG00000000766:ENSMUST00000135502:Transcript:intron_variant::,C:ENSMUSG00000000766:ENSMUST00000105607:Transcript:intron_variant::,C:ENSMUSG00000000766:ENSMUST00000150374:Transcript:intron_variant&NMD_transcript_variant::,C:ENSM…
BUB_BnJ	10	6806543	T	G:ENSMUSG00000000766:ENSMUST00000141897:Transcript:intron_variant&non_coding_transcript_variant::,G:ENSMUSG00000000766:ENSMUST00000078634:Transcript:intron_variant::,G:ENSMUSG00000000766:ENSMUST00000135502:Transcript:intron_variant::,G:ENSMUSG00000000766:ENSMUST00000105607:Transcript:intron_variant::,G:ENSMUSG00000000766:ENSMUST00000150374:Transcript:intron_variant&NMD_transcript_variant::,G:ENSM…
BUB_BnJ	10	6806544	C	G:ENSMUSG00000000766:ENSMUST00000141897:Transcript:intron_variant&non_coding_transcript_variant::,G:ENSMUSG00000000766:ENSMUST00000078634:Transcript:intron_variant::,G:ENSMUSG00000000766:ENSMUST00000135502:Transcript:intron_variant::,G:ENSMUSG00000000766:ENSMUST00000105607:Transcript:intron_variant::,G:ENSMUSG00000000766:ENSMUST00000150374:Transcript:intron_variant&NMD_transcript_variant::,G:ENSM…
BUB_BnJ	10	6806546	C	T:ENSMUSG00000000766:ENSMUST00000141897:Transcript:intron_variant&non_coding_transcript_variant::,T:ENSMUSG00000000766:ENSMUST00000078634:Transcript:intron_variant::,T:ENSMUSG00000000766:ENSMUST00000135502:Transcript:intron_variant::,T:ENSMUSG00000000766:ENSMUST00000105607:Transcript:intron_variant::,T:ENSMUSG00000000766:ENSMUST00000150374:Transcript:intron_variant&NMD_transcript_variant::,T:ENSM…
BUB_BnJ	10	6807019	T	C:ENSMUSG00000000766:ENSMUST00000141897:Transcript:intron_variant&non_coding_transcript_variant::,C:ENSMUSG00000000766:ENSMUST00000078634:Transcript:intron_variant::,C:ENSMUSG00000000766:ENSMUST00000135502:Transcript:intron_variant::,C:ENSMUSG00000000766:ENSMUST00000105607:Transcript:intron_variant::,C:ENSMUSG00000000766:ENSMUST00000150374:Transcript:intron_variant&NMD_transcript_variant::,C:ENSM…
BUB_BnJ	10	6807143	G	A:ENSMUSG00000000766:ENSMUST00000141897:Transcript:intron_variant&non_coding_transcript_variant::,A:ENSMUSG00000000766:ENSMUST00000078634:Transcript:intron_variant::,A:ENSMUSG00000000766:ENSMUST00000135502:Transcript:intron_variant::,A:ENSMUSG00000000766:ENSMUST00000105607:Transcript:intron_variant::,A:ENSMUSG00000000766:ENSMUST00000150374:Transcript:intron_variant&NMD_transcript_variant::,A:ENSM…
BUB_BnJ	10	6807767	C	T:ENSMUSG00000000766:ENSMUST00000141897:Transcript:intron_variant&non_coding_transcript_variant::,T:ENSMUSG00000000766:ENSMUST00000078634:Transcript:intron_variant::,T:ENSMUSG00000000766:ENSMUST00000135502:Transcript:intron_variant::,T:ENSMUSG00000000766:ENSMUST00000105607:Transcript:intron_variant::,T:ENSMUSG00000000766:ENSMUST00000150374:Transcript:intron_variant&NMD_transcript_variant::,T:ENSM…
BUB_BnJ	10	6809526	T	A:ENSMUSG00000000766:ENSMUST00000141897:Transcript:intron_variant&non_coding_transcript_variant::,A:ENSMUSG00000000766:ENSMUST00000078634:Transcript:intron_variant::,A:ENSMUSG00000000766:ENSMUST00000135502:Transcript:intron_variant::,A:ENSMUSG00000000766:ENSMUST00000105607:Transcript:intron_variant::,A:ENSMUSG00000000766:ENSMUST00000150374:Transcript:intron_variant&NMD_transcript_variant::,A:ENSM…
BUB_BnJ	10	6809816	G	A:ENSMUSG00000000766:ENSMUST00000141897:Transcript:intron_variant&non_coding_transcript_variant::,A:ENSMUSG00000000766:ENSMUST00000078634:Transcript:intron_variant::,A:ENSMUSG00000000766:ENSMUST00000135502:Transcript:intron_variant::,A:ENSMUSG00000000766:ENSMUST00000105607:Transcript:intron_variant::,A:ENSMUSG00000000766:ENSMUST00000150374:Transcript:intron_variant&NMD_transcript_variant::,A:ENSM…
BUB_BnJ	10	6810206	A	G:ENSMUSG00000000766:ENSMUST00000141897:Transcript:intron_variant&non_coding_transcript_variant::,G:ENSMUSG00000000766:ENSMUST00000078634:Transcript:intron_variant::,G:ENSMUSG00000000766:ENSMUST00000135502:Transcript:intron_variant::,G:ENSMUSG00000000766:ENSMUST00000105607:Transcript:intron_variant::,G:ENSMUSG00000000766:ENSMUST00000150374:Transcript:intron_variant&NMD_transcript_variant::,G:ENSM…
BUB_BnJ	10	6810371	G	A:ENSMUSG00000000766:ENSMUST00000141897:Transcript:intron_variant&non_coding_transcript_variant::,A:ENSMUSG00000000766:ENSMUST00000078634:Transcript:intron_variant::,A:ENSMUSG00000000766:ENSMUST00000135502:Transcript:intron_variant::,A:ENSMUSG00000000766:ENSMUST00000105607:Transcript:intron_variant::,A:ENSMUSG00000000766:ENSMUST00000150374:Transcript:intron_variant&NMD_transcript_variant::,A:ENSM…
BUB_BnJ	10	6810930	A	T:ENSMUSG00000000766:ENSMUST00000141897:Transcript:intron_variant&non_coding_transcript_variant::,T:ENSMUSG00000000766:ENSMUST00000078634:Transcript:intron_variant::,T:ENSMUSG00000000766:ENSMUST00000135502:Transcript:intron_variant::,T:ENSMUSG00000000766:ENSMUST00000105607:Transcript:intron_variant::,T:ENSMUSG00000000766:ENSMUST00000150374:Transcript:intron_variant&NMD_transcript_variant::,T:ENSM…
BUB_BnJ	10	6811027	A	G:ENSMUSG00000000766:ENSMUST00000141897:Transcript:intron_variant&non_coding_transcript_variant::,G:ENSMUSG00000000766:ENSMUST00000078634:Transcript:intron_variant::,G:ENSMUSG00000000766:ENSMUST00000135502:Transcript:intron_variant::,G:ENSMUSG00000000766:ENSMUST00000105607:Transcript:intron_variant::,G:ENSMUSG00000000766:ENSMUST00000150374:Transcript:intron_variant&NMD_transcript_variant::,G:ENSM…
BUB_BnJ	10	6812650	C	T:ENSMUSG00000000766:ENSMUST00000141897:Transcript:intron_variant&non_coding_transcript_variant::,T:ENSMUSG00000000766:ENSMUST00000078634:Transcript:intron_variant::,T:ENSMUSG00000000766:ENSMUST00000135502:Transcript:intron_variant::,T:ENSMUSG00000000766:ENSMUST00000105607:Transcript:intron_variant::,T:ENSMUSG00000000766:ENSMUST00000150374:Transcript:intron_variant&NMD_transcript_variant::,T:ENSM…
BUB_BnJ	10	6813384	A	T:ENSMUSG00000000766:ENSMUST00000141897:Transcript:intron_variant&non_coding_transcript_variant::,T:ENSMUSG00000000766:ENSMUST00000078634:Transcript:intron_variant::,T:ENSMUSG00000000766:ENSMUST00000135502:Transcript:intron_variant::,T:ENSMUSG00000000766:ENSMUST00000105607:Transcript:intron_variant::,T:ENSMUSG00000000766:ENSMUST00000150374:Transcript:intron_variant&NMD_transcript_variant::,T:ENSM…
BUB_BnJ	10	6815525	C	T:ENSMUSG00000000766:ENSMUST00000141897:Transcript:intron_variant&non_coding_transcript_variant::,T:ENSMUSG00000000766:ENSMUST00000078634:Transcript:intron_variant::,T:ENSMUSG00000000766:ENSMUST00000135502:Transcript:intron_variant::,T:ENSMUSG00000000766:ENSMUST00000105607:Transcript:intron_variant::,T:ENSMUSG00000000766:ENSMUST00000150374:Transcript:intron_variant&NMD_transcript_variant::,T:ENSM…
BUB_BnJ	10	6815563	T	G:ENSMUSG00000000766:ENSMUST00000141897:Transcript:intron_variant&non_coding_transcript_variant::,G:ENSMUSG00000000766:ENSMUST00000078634:Transcript:intron_variant::,G:ENSMUSG00000000766:ENSMUST00000135502:Transcript:intron_variant::,G:ENSMUSG00000000766:ENSMUST00000105607:Transcript:intron_variant::,G:ENSMUSG00000000766:ENSMUST00000150374:Transcript:intron_variant&NMD_transcript_variant::,G:ENSM…
BUB_BnJ	10	6815581	G	C:ENSMUSG00000000766:ENSMUST00000141897:Transcript:intron_variant&non_coding_transcript_variant::,C:ENSMUSG00000000766:ENSMUST00000078634:Transcript:intron_variant::,C:ENSMUSG00000000766:ENSMUST00000135502:Transcript:intron_variant::,C:ENSMUSG00000000766:ENSMUST00000105607:Transcript:intron_variant::,C:ENSMUSG00000000766:ENSMUST00000150374:Transcript:intron_variant&NMD_transcript_variant::,C:ENSM…
BUB_BnJ	10	6815602	T	G:ENSMUSG00000000766:ENSMUST00000141897:Transcript:intron_variant&non_coding_transcript_variant::,G:ENSMUSG00000000766:ENSMUST00000078634:Transcript:intron_variant::,G:ENSMUSG00000000766:ENSMUST00000135502:Transcript:intron_variant::,G:ENSMUSG00000000766:ENSMUST00000105607:Transcript:intron_variant::,G:ENSMUSG00000000766:ENSMUST00000150374:Transcript:intron_variant&NMD_transcript_variant::,G:ENSM…
BUB_BnJ	10	6816448	G	A:ENSMUSG00000000766:ENSMUST00000141897:Transcript:intron_variant&non_coding_transcript_variant::,A:ENSMUSG00000000766:ENSMUST00000078634:Transcript:intron_variant::,A:ENSMUSG00000000766:ENSMUST00000135502:Transcript:intron_variant::,A:ENSMUSG00000000766:ENSMUST00000105607:Transcript:intron_variant::,A:ENSMUSG00000000766:ENSMUST00000150374:Transcript:intron_variant&NMD_transcript_variant::,A:ENSM…
BUB_BnJ	10	6816599	T	C:ENSMUSG00000000766:ENSMUST00000141897:Transcript:intron_variant&non_coding_transcript_variant::,C:ENSMUSG00000000766:ENSMUST00000078634:Transcript:intron_variant::,C:ENSMUSG00000000766:ENSMUST00000135502:Transcript:intron_variant::,C:ENSMUSG00000000766:ENSMUST00000105607:Transcript:intron_variant::,C:ENSMUSG00000000766:ENSMUST00000150374:Transcript:intron_variant&NMD_transcript_variant::,C:ENSM…
BUB_BnJ	10	6816601	T	C:ENSMUSG00000000766:ENSMUST00000141897:Transcript:intron_variant&non_coding_transcript_variant::,C:ENSMUSG00000000766:ENSMUST00000078634:Transcript:intron_variant::,C:ENSMUSG00000000766:ENSMUST00000135502:Transcript:intron_variant::,C:ENSMUSG00000000766:ENSMUST00000105607:Transcript:intron_variant::,C:ENSMUSG00000000766:ENSMUST00000150374:Transcript:intron_variant&NMD_transcript_variant::,C:ENSM…
BUB_BnJ	10	6816972	T	A:ENSMUSG00000000766:ENSMUST00000141897:Transcript:intron_variant&non_coding_transcript_variant::,A:ENSMUSG00000000766:ENSMUST00000078634:Transcript:intron_variant::,A:ENSMUSG00000000766:ENSMUST00000135502:Transcript:intron_variant::,A:ENSMUSG00000000766:ENSMUST00000105607:Transcript:intron_variant::,A:ENSMUSG00000000766:ENSMUST00000150374:Transcript:intron_variant&NMD_transcript_variant::,A:ENSM…
BUB_BnJ	10	6817972	C	T:ENSMUSG00000000766:ENSMUST00000141897:Transcript:intron_variant&non_coding_transcript_variant::,T:ENSMUSG00000000766:ENSMUST00000078634:Transcript:intron_variant::,T:ENSMUSG00000000766:ENSMUST00000135502:Transcript:intron_variant::,T:ENSMUSG00000000766:ENSMUST00000105607:Transcript:intron_variant::,T:ENSMUSG00000000766:ENSMUST00000150374:Transcript:intron_variant&NMD_transcript_variant::,T:ENSM…
BUB_BnJ	10	6817978	C	A:ENSMUSG00000000766:ENSMUST00000141897:Transcript:intron_variant&non_coding_transcript_variant::,A:ENSMUSG00000000766:ENSMUST00000078634:Transcript:intron_variant::,A:ENSMUSG00000000766:ENSMUST00000135502:Transcript:intron_variant::,A:ENSMUSG00000000766:ENSMUST00000105607:Transcript:intron_variant::,A:ENSMUSG00000000766:ENSMUST00000150374:Transcript:intron_variant&NMD_transcript_variant::,A:ENSM…
BUB_BnJ	10	6818232	T	C:ENSMUSG00000000766:ENSMUST00000141897:Transcript:intron_variant&non_coding_transcript_variant::,C:ENSMUSG00000000766:ENSMUST00000078634:Transcript:intron_variant::,C:ENSMUSG00000000766:ENSMUST00000135502:Transcript:intron_variant::,C:ENSMUSG00000000766:ENSMUST00000105607:Transcript:intron_variant::,C:ENSMUSG00000000766:ENSMUST00000150374:Transcript:intron_variant&NMD_transcript_variant::,C:ENSM…
BUB_BnJ	10	6818570	G	T:ENSMUSG00000000766:ENSMUST00000141897:Transcript:intron_variant&non_coding_transcript_variant::,T:ENSMUSG00000000766:ENSMUST00000078634:Transcript:intron_variant::,T:ENSMUSG00000000766:ENSMUST00000135502:Transcript:intron_variant::,T:ENSMUSG00000000766:ENSMUST00000105607:Transcript:intron_variant::,T:ENSMUSG00000000766:ENSMUST00000150374:Transcript:intron_variant&NMD_transcript_variant::,T:ENSM…
BUB_BnJ	10	6818642	T	A:ENSMUSG00000000766:ENSMUST00000141897:Transcript:intron_variant&non_coding_transcript_variant::,A:ENSMUSG00000000766:ENSMUST00000078634:Transcript:intron_variant::,A:ENSMUSG00000000766:ENSMUST00000135502:Transcript:intron_variant::,A:ENSMUSG00000000766:ENSMUST00000105607:Transcript:intron_variant::,A:ENSMUSG00000000766:ENSMUST00000150374:Transcript:intron_variant&NMD_transcript_variant::,A:ENSM…
BUB_BnJ	10	6818816	G	T:ENSMUSG00000000766:ENSMUST00000141897:Transcript:intron_variant&non_coding_transcript_variant::,T:ENSMUSG00000000766:ENSMUST00000078634:Transcript:intron_variant::,T:ENSMUSG00000000766:ENSMUST00000135502:Transcript:intron_variant::,T:ENSMUSG00000000766:ENSMUST00000105607:Transcript:intron_variant::,T:ENSMUSG00000000766:ENSMUST00000150374:Transcript:intron_variant&NMD_transcript_variant::,T:ENSM…
BUB_BnJ	10	6818817	C	A:ENSMUSG00000000766:ENSMUST00000141897:Transcript:intron_variant&non_coding_transcript_variant::,A:ENSMUSG00000000766:ENSMUST00000078634:Transcript:intron_variant::,A:ENSMUSG00000000766:ENSMUST00000135502:Transcript:intron_variant::,A:ENSMUSG00000000766:ENSMUST00000105607:Transcript:intron_variant::,A:ENSMUSG00000000766:ENSMUST00000150374:Transcript:intron_variant&NMD_transcript_variant::,A:ENSM…
BUB_BnJ	10	6818904	G	A:ENSMUSG00000000766:ENSMUST00000141897:Transcript:intron_variant&non_coding_transcript_variant::,A:ENSMUSG00000000766:ENSMUST00000078634:Transcript:intron_variant::,A:ENSMUSG00000000766:ENSMUST00000135502:Transcript:intron_variant::,A:ENSMUSG00000000766:ENSMUST00000105607:Transcript:intron_variant::,A:ENSMUSG00000000766:ENSMUST00000150374:Transcript:intron_variant&NMD_transcript_variant::,A:ENSM…
BUB_BnJ	10	6818939	G	A:ENSMUSG00000000766:ENSMUST00000141897:Transcript:intron_variant&non_coding_transcript_variant::,A:ENSMUSG00000000766:ENSMUST00000078634:Transcript:intron_variant::,A:ENSMUSG00000000766:ENSMUST00000135502:Transcript:intron_variant::,A:ENSMUSG00000000766:ENSMUST00000105607:Transcript:intron_variant::,A:ENSMUSG00000000766:ENSMUST00000150374:Transcript:intron_variant&NMD_transcript_variant::,A:ENSM…
BUB_BnJ	10	6818946	T	C:ENSMUSG00000000766:ENSMUST00000141897:Transcript:intron_variant&non_coding_transcript_variant::,C:ENSMUSG00000000766:ENSMUST00000078634:Transcript:intron_variant::,C:ENSMUSG00000000766:ENSMUST00000135502:Transcript:intron_variant::,C:ENSMUSG00000000766:ENSMUST00000105607:Transcript:intron_variant::,C:ENSMUSG00000000766:ENSMUST00000150374:Transcript:intron_variant&NMD_transcript_variant::,C:ENSM…
BUB_BnJ	10	6818973	C	A:ENSMUSG00000000766:ENSMUST00000141897:Transcript:intron_variant&non_coding_transcript_variant::,A:ENSMUSG00000000766:ENSMUST00000078634:Transcript:intron_variant::,A:ENSMUSG00000000766:ENSMUST00000135502:Transcript:intron_variant::,A:ENSMUSG00000000766:ENSMUST00000105607:Transcript:intron_variant::,A:ENSMUSG00000000766:ENSMUST00000150374:Transcript:intron_variant&NMD_transcript_variant::,A:ENSM…
BUB_BnJ	10	6819006	A	G:ENSMUSG00000000766:ENSMUST00000141897:Transcript:intron_variant&non_coding_transcript_variant::,G:ENSMUSG00000000766:ENSMUST00000078634:Transcript:intron_variant::,G:ENSMUSG00000000766:ENSMUST00000135502:Transcript:intron_variant::,G:ENSMUSG00000000766:ENSMUST00000105607:Transcript:intron_variant::,G:ENSMUSG00000000766:ENSMUST00000150374:Transcript:intron_variant&NMD_transcript_variant::,G:ENSM…
BUB_BnJ	10	6819780	G	A:ENSMUSG00000000766:ENSMUST00000141897:Transcript:intron_variant&non_coding_transcript_variant::,A:ENSMUSG00000000766:ENSMUST00000078634:Transcript:intron_variant::,A:ENSMUSG00000000766:ENSMUST00000135502:Transcript:intron_variant::,A:ENSMUSG00000000766:ENSMUST00000105607:Transcript:intron_variant::,A:ENSMUSG00000000766:ENSMUST00000150374:Transcript:intron_variant&NMD_transcript_variant::,A:ENSM…
BUB_BnJ	10	6819791	G	A:ENSMUSG00000000766:ENSMUST00000141897:Transcript:intron_variant&non_coding_transcript_variant::,A:ENSMUSG00000000766:ENSMUST00000078634:Transcript:intron_variant::,A:ENSMUSG00000000766:ENSMUST00000135502:Transcript:intron_variant::,A:ENSMUSG00000000766:ENSMUST00000105607:Transcript:intron_variant::,A:ENSMUSG00000000766:ENSMUST00000150374:Transcript:intron_variant&NMD_transcript_variant::,A:ENSM…
BUB_BnJ	10	6820021	G	A:ENSMUSG00000000766:ENSMUST00000141897:Transcript:intron_variant&non_coding_transcript_variant::,A:ENSMUSG00000000766:ENSMUST00000078634:Transcript:intron_variant::,A:ENSMUSG00000000766:ENSMUST00000135502:Transcript:intron_variant::,A:ENSMUSG00000000766:ENSMUST00000105607:Transcript:intron_variant::,A:ENSMUSG00000000766:ENSMUST00000150374:Transcript:intron_variant&NMD_transcript_variant::,A:ENSM…
BUB_BnJ	10	6820737	C	T:ENSMUSG00000000766:ENSMUST00000141897:Transcript:intron_variant&non_coding_transcript_variant::,T:ENSMUSG00000000766:ENSMUST00000078634:Transcript:intron_variant::,T:ENSMUSG00000000766:ENSMUST00000135502:Transcript:intron_variant::,T:ENSMUSG00000000766:ENSMUST00000105607:Transcript:intron_variant::,T:ENSMUSG00000000766:ENSMUST00000150374:Transcript:intron_variant&NMD_transcript_variant::,T:ENSM…
BUB_BnJ	10	6822272	C	G:ENSMUSG00000000766:ENSMUST00000141897:Transcript:intron_variant&non_coding_transcript_variant::,G:ENSMUSG00000000766:ENSMUST00000078634:Transcript:intron_variant::,G:ENSMUSG00000000766:ENSMUST00000135502:Transcript:intron_variant::,G:ENSMUSG00000000766:ENSMUST00000105607:Transcript:intron_variant::,G:ENSMUSG00000000766:ENSMUST00000150374:Transcript:intron_variant&NMD_transcript_variant::,G:ENSM…
BUB_BnJ	10	6824863	G	T:ENSMUSG00000000766:ENSMUST00000141897:Transcript:intron_variant&non_coding_transcript_variant::,T:ENSMUSG00000000766:ENSMUST00000078634:Transcript:intron_variant::,T:ENSMUSG00000000766:ENSMUST00000135502:Transcript:intron_variant::,T:ENSMUSG00000000766:ENSMUST00000105607:Transcript:intron_variant::,T:ENSMUSG00000000766:ENSMUST00000150374:Transcript:intron_variant&NMD_transcript_variant::,T:ENSM…
BUB_BnJ	10	6825324	A	G:ENSMUSG00000000766:ENSMUST00000141897:Transcript:intron_variant&non_coding_transcript_variant::,G:ENSMUSG00000000766:ENSMUST00000078634:Transcript:intron_variant::,G:ENSMUSG00000000766:ENSMUST00000135502:Transcript:intron_variant::,G:ENSMUSG00000000766:ENSMUST00000105607:Transcript:intron_variant::,G:ENSMUSG00000000766:ENSMUST00000150374:Transcript:intron_variant&NMD_transcript_variant::,G:ENSM…
BUB_BnJ	10	6826087	A	C:ENSMUSG00000000766:ENSMUST00000141897:Transcript:intron_variant&non_coding_transcript_variant::,C:ENSMUSG00000000766:ENSMUST00000078634:Transcript:intron_variant::,C:ENSMUSG00000000766:ENSMUST00000135502:Transcript:intron_variant::,C:ENSMUSG00000000766:ENSMUST00000105607:Transcript:intron_variant::,C:ENSMUSG00000000766:ENSMUST00000150374:Transcript:intron_variant&NMD_transcript_variant::,C:ENSM…
BUB_BnJ	10	6826240	T	C:ENSMUSG00000000766:ENSMUST00000141897:Transcript:intron_variant&non_coding_transcript_variant::,C:ENSMUSG00000000766:ENSMUST00000078634:Transcript:intron_variant::,C:ENSMUSG00000000766:ENSMUST00000135502:Transcript:intron_variant::,C:ENSMUSG00000000766:ENSMUST00000105607:Transcript:intron_variant::,C:ENSMUSG00000000766:ENSMUST00000150374:Transcript:intron_variant&NMD_transcript_variant::,C:ENSM…
BUB_BnJ	10	6827938	C	T:ENSMUSG00000000766:ENSMUST00000141897:Transcript:intron_variant&non_coding_transcript_variant::,T:ENSMUSG00000000766:ENSMUST00000078634:Transcript:intron_variant::,T:ENSMUSG00000000766:ENSMUST00000135502:Transcript:intron_variant::,T:ENSMUSG00000000766:ENSMUST00000105607:Transcript:intron_variant::,T:ENSMUSG00000000766:ENSMUST00000150374:Transcript:intron_variant&NMD_transcript_variant::,T:ENSM…
BUB_BnJ	10	6828078	T	A:ENSMUSG00000000766:ENSMUST00000141897:Transcript:intron_variant&non_coding_transcript_variant::,A:ENSMUSG00000000766:ENSMUST00000078634:Transcript:intron_variant::,A:ENSMUSG00000000766:ENSMUST00000135502:Transcript:intron_variant::,A:ENSMUSG00000000766:ENSMUST00000105607:Transcript:intron_variant::,A:ENSMUSG00000000766:ENSMUST00000150374:Transcript:intron_variant&NMD_transcript_variant::,A:ENSM…
BUB_BnJ	10	6828426	T	G:ENSMUSG00000000766:ENSMUST00000141897:Transcript:intron_variant&non_coding_transcript_variant::,G:ENSMUSG00000000766:ENSMUST00000078634:Transcript:intron_variant::,G:ENSMUSG00000000766:ENSMUST00000135502:Transcript:intron_variant::,G:ENSMUSG00000000766:ENSMUST00000105607:Transcript:intron_variant::,G:ENSMUSG00000000766:ENSMUST00000150374:Transcript:intron_variant&NMD_transcript_variant::,G:ENSM…
BUB_BnJ	10	6828588	G	C:ENSMUSG00000000766:ENSMUST00000141897:Transcript:intron_variant&non_coding_transcript_variant::,C:ENSMUSG00000000766:ENSMUST00000078634:Transcript:intron_variant::,C:ENSMUSG00000000766:ENSMUST00000135502:Transcript:intron_variant::,C:ENSMUSG00000000766:ENSMUST00000105607:Transcript:intron_variant::,C:ENSMUSG00000000766:ENSMUST00000150374:Transcript:intron_variant&NMD_transcript_variant::,C:ENSM…
BUB_BnJ	10	6829122	G	A:ENSMUSG00000000766:ENSMUST00000141897:Transcript:non_coding_transcript_exon_variant&non_coding_transcript_variant::,A:ENSMUSG00000000766:ENSMUST00000078634:Transcript:synonymous_variant::,A:ENSMUSG00000000766:ENSMUST00000135502:Transcript:synonymous_variant::,A:ENSMUSG00000000766:ENSMUST00000105607:Transcript:synonymous_variant::,A:ENSMUSG00000000766:ENSMUST00000150374:Transcript:3_prime_UTR_va…
BUB_BnJ	10	6829461	A	C:ENSMUSG00000000766:ENSMUST00000141897:Transcript:intron_variant&non_coding_transcript_variant::,C:ENSMUSG00000000766:ENSMUST00000078634:Transcript:intron_variant::,C:ENSMUSG00000000766:ENSMUST00000135502:Transcript:intron_variant::,C:ENSMUSG00000000766:ENSMUST00000105607:Transcript:intron_variant::,C:ENSMUSG00000000766:ENSMUST00000150374:Transcript:intron_variant&NMD_transcript_variant::,C:ENSM…
BUB_BnJ	10	6829900	G	A:ENSMUSG00000000766:ENSMUST00000141897:Transcript:intron_variant&non_coding_transcript_variant::,A:ENSMUSG00000000766:ENSMUST00000078634:Transcript:intron_variant::,A:ENSMUSG00000000766:ENSMUST00000135502:Transcript:intron_variant::,A:ENSMUSG00000000766:ENSMUST00000105607:Transcript:intron_variant::,A:ENSMUSG00000000766:ENSMUST00000150374:Transcript:intron_variant&NMD_transcript_variant::,A:ENSM…
BUB_BnJ	10	6830987	A	G:ENSMUSG00000000766:ENSMUST00000141897:Transcript:intron_variant&non_coding_transcript_variant::,G:ENSMUSG00000000766:ENSMUST00000078634:Transcript:intron_variant::,G:ENSMUSG00000000766:ENSMUST00000135502:Transcript:intron_variant::,G:ENSMUSG00000000766:ENSMUST00000105607:Transcript:intron_variant::,G:ENSMUSG00000000766:ENSMUST00000150374:Transcript:intron_variant&NMD_transcript_variant::,G:ENSM…
BUB_BnJ	10	6831285	G	T:ENSMUSG00000000766:ENSMUST00000141897:Transcript:intron_variant&non_coding_transcript_variant::,T:ENSMUSG00000000766:ENSMUST00000078634:Transcript:intron_variant::,T:ENSMUSG00000000766:ENSMUST00000135502:Transcript:intron_variant::,T:ENSMUSG00000000766:ENSMUST00000105607:Transcript:intron_variant::,T:ENSMUSG00000000766:ENSMUST00000150374:Transcript:intron_variant&NMD_transcript_variant::,T:ENSM…
BUB_BnJ	10	6831680	A	G:ENSMUSG00000000766:ENSMUST00000141897:Transcript:intron_variant&non_coding_transcript_variant::,G:ENSMUSG00000000766:ENSMUST00000078634:Transcript:intron_variant::,G:ENSMUSG00000000766:ENSMUST00000135502:Transcript:intron_variant::,G:ENSMUSG00000000766:ENSMUST00000105607:Transcript:intron_variant::,G:ENSMUSG00000000766:ENSMUST00000150374:Transcript:intron_variant&NMD_transcript_variant::,G:ENSM…
BUB_BnJ	10	6831754	A	G:ENSMUSG00000000766:ENSMUST00000141897:Transcript:intron_variant&non_coding_transcript_variant::,G:ENSMUSG00000000766:ENSMUST00000078634:Transcript:intron_variant::,G:ENSMUSG00000000766:ENSMUST00000135502:Transcript:intron_variant::,G:ENSMUSG00000000766:ENSMUST00000105607:Transcript:intron_variant::,G:ENSMUSG00000000766:ENSMUST00000150374:Transcript:intron_variant&NMD_transcript_variant::,G:ENSM…
BUB_BnJ	10	6832816	T	G:ENSMUSG00000000766:ENSMUST00000141897:Transcript:intron_variant&non_coding_transcript_variant::,G:ENSMUSG00000000766:ENSMUST00000078634:Transcript:3_prime_UTR_variant::,G:ENSMUSG00000000766:ENSMUST00000135502:Transcript:intron_variant::,G:ENSMUSG00000000766:ENSMUST00000105607:Transcript:intron_variant::,G:ENSMUSG00000000766:ENSMUST00000150374:Transcript:intron_variant&NMD_transcript_variant::,G…
BUB_BnJ	10	6833394	C	T:ENSMUSG00000000766:ENSMUST00000141897:Transcript:intron_variant&non_coding_transcript_variant::,T:ENSMUSG00000000766:ENSMUST00000078634:Transcript:downstream_gene_variant::,T:ENSMUSG00000000766:ENSMUST00000135502:Transcript:intron_variant::,T:ENSMUSG00000000766:ENSMUST00000105607:Transcript:intron_variant::,T:ENSMUSG00000000766:ENSMUST00000150374:Transcript:intron_variant&NMD_transcript_variant…
BUB_BnJ	10	6834863	G	A:ENSMUSG00000000766:ENSMUST00000141897:Transcript:intron_variant&non_coding_transcript_variant::,A:ENSMUSG00000000766:ENSMUST00000078634:Transcript:downstream_gene_variant::,A:ENSMUSG00000000766:ENSMUST00000135502:Transcript:intron_variant::,A:ENSMUSG00000000766:ENSMUST00000105607:Transcript:intron_variant::,A:ENSMUSG00000000766:ENSMUST00000150374:Transcript:intron_variant&NMD_transcript_variant…
BUB_BnJ	10	6835174	A	G:ENSMUSG00000000766:ENSMUST00000141897:Transcript:intron_variant&non_coding_transcript_variant::,G:ENSMUSG00000000766:ENSMUST00000078634:Transcript:downstream_gene_variant::,G:ENSMUSG00000000766:ENSMUST00000135502:Transcript:intron_variant::,G:ENSMUSG00000000766:ENSMUST00000105607:Transcript:intron_variant::,G:ENSMUSG00000000766:ENSMUST00000150374:Transcript:intron_variant&NMD_transcript_variant…
BUB_BnJ	10	6835773	A	C:ENSMUSG00000000766:ENSMUST00000141897:Transcript:intron_variant&non_coding_transcript_variant::,C:ENSMUSG00000000766:ENSMUST00000078634:Transcript:downstream_gene_variant::,C:ENSMUSG00000000766:ENSMUST00000135502:Transcript:intron_variant::,C:ENSMUSG00000000766:ENSMUST00000105607:Transcript:intron_variant::,C:ENSMUSG00000000766:ENSMUST00000150374:Transcript:intron_variant&NMD_transcript_variant…
BUB_BnJ	10	6835870	T	C:ENSMUSG00000000766:ENSMUST00000141897:Transcript:intron_variant&non_coding_transcript_variant::,C:ENSMUSG00000000766:ENSMUST00000078634:Transcript:downstream_gene_variant::,C:ENSMUSG00000000766:ENSMUST00000135502:Transcript:intron_variant::,C:ENSMUSG00000000766:ENSMUST00000105607:Transcript:intron_variant::,C:ENSMUSG00000000766:ENSMUST00000150374:Transcript:intron_variant&NMD_transcript_variant…
BUB_BnJ	10	6835879	G	A:ENSMUSG00000000766:ENSMUST00000141897:Transcript:intron_variant&non_coding_transcript_variant::,A:ENSMUSG00000000766:ENSMUST00000078634:Transcript:downstream_gene_variant::,A:ENSMUSG00000000766:ENSMUST00000135502:Transcript:intron_variant::,A:ENSMUSG00000000766:ENSMUST00000105607:Transcript:intron_variant::,A:ENSMUSG00000000766:ENSMUST00000150374:Transcript:intron_variant&NMD_transcript_variant…
BUB_BnJ	10	6840106	G	A:ENSMUSG00000000766:ENSMUST00000141897:Transcript:intron_variant&non_coding_transcript_variant::,A:ENSMUSG00000000766:ENSMUST00000135502:Transcript:intron_variant::,A:ENSMUSG00000000766:ENSMUST00000105607:Transcript:intron_variant::,A:ENSMUSG00000000766:ENSMUST00000150374:Transcript:intron_variant&NMD_transcript_variant::,A:ENSMUSG00000000766:ENSMUST00000105597:Transcript:intron_variant&NMD_tran…
BUB_BnJ	10	6840623	A	G:ENSMUSG00000000766:ENSMUST00000141897:Transcript:intron_variant&non_coding_transcript_variant::,G:ENSMUSG00000000766:ENSMUST00000135502:Transcript:intron_variant::,G:ENSMUSG00000000766:ENSMUST00000105607:Transcript:intron_variant::,G:ENSMUSG00000000766:ENSMUST00000150374:Transcript:intron_variant&NMD_transcript_variant::,G:ENSMUSG00000000766:ENSMUST00000105597:Transcript:intron_variant&NMD_tran…
BUB_BnJ	10	6841123	C	T:ENSMUSG00000000766:ENSMUST00000141897:Transcript:intron_variant&non_coding_transcript_variant::,T:ENSMUSG00000000766:ENSMUST00000135502:Transcript:intron_variant::,T:ENSMUSG00000000766:ENSMUST00000105607:Transcript:intron_variant::,T:ENSMUSG00000000766:ENSMUST00000150374:Transcript:intron_variant&NMD_transcript_variant::,T:ENSMUSG00000000766:ENSMUST00000105597:Transcript:intron_variant&NMD_tran…
BUB_BnJ	10	6841458	A	G:ENSMUSG00000000766:ENSMUST00000141897:Transcript:intron_variant&non_coding_transcript_variant::,G:ENSMUSG00000000766:ENSMUST00000135502:Transcript:intron_variant::,G:ENSMUSG00000000766:ENSMUST00000105607:Transcript:intron_variant::,G:ENSMUSG00000000766:ENSMUST00000150374:Transcript:intron_variant&NMD_transcript_variant::,G:ENSMUSG00000000766:ENSMUST00000105597:Transcript:intron_variant&NMD_tran…
BUB_BnJ	10	6842393	C	T:ENSMUSG00000000766:ENSMUST00000141897:Transcript:intron_variant&non_coding_transcript_variant::,T:ENSMUSG00000000766:ENSMUST00000135502:Transcript:intron_variant::,T:ENSMUSG00000000766:ENSMUST00000105607:Transcript:intron_variant::,T:ENSMUSG00000000766:ENSMUST00000150374:Transcript:intron_variant&NMD_transcript_variant::,T:ENSMUSG00000000766:ENSMUST00000105597:Transcript:intron_variant&NMD_tran…
BUB_BnJ	10	6846576	T	A:ENSMUSG00000000766:ENSMUST00000141897:Transcript:intron_variant&non_coding_transcript_variant::,A:ENSMUSG00000000766:ENSMUST00000135502:Transcript:intron_variant::,A:ENSMUSG00000000766:ENSMUST00000105607:Transcript:intron_variant::,A:ENSMUSG00000000766:ENSMUST00000150374:Transcript:intron_variant&NMD_transcript_variant::,A:ENSMUSG00000000766:ENSMUST00000105597:Transcript:intron_variant&NMD_tran…
BUB_BnJ	10	6847207	T	C:ENSMUSG00000000766:ENSMUST00000141897:Transcript:intron_variant&non_coding_transcript_variant::,C:ENSMUSG00000000766:ENSMUST00000135502:Transcript:intron_variant::,C:ENSMUSG00000000766:ENSMUST00000105607:Transcript:intron_variant::,C:ENSMUSG00000000766:ENSMUST00000150374:Transcript:intron_variant&NMD_transcript_variant::,C:ENSMUSG00000000766:ENSMUST00000105597:Transcript:intron_variant&NMD_tran…
BUB_BnJ	10	6848047	G	T:ENSMUSG00000000766:ENSMUST00000141897:Transcript:intron_variant&non_coding_transcript_variant::,T:ENSMUSG00000000766:ENSMUST00000135502:Transcript:intron_variant::,T:ENSMUSG00000000766:ENSMUST00000105607:Transcript:intron_variant::,T:ENSMUSG00000000766:ENSMUST00000150374:Transcript:intron_variant&NMD_transcript_variant::,T:ENSMUSG00000000766:ENSMUST00000105597:Transcript:intron_variant&NMD_tran…
BUB_BnJ	10	6848894	C	T:ENSMUSG00000000766:ENSMUST00000141897:Transcript:intron_variant&non_coding_transcript_variant::,T:ENSMUSG00000000766:ENSMUST00000135502:Transcript:intron_variant::,T:ENSMUSG00000000766:ENSMUST00000105607:Transcript:intron_variant::,T:ENSMUSG00000000766:ENSMUST00000150374:Transcript:intron_variant&NMD_transcript_variant::,T:ENSMUSG00000000766:ENSMUST00000105597:Transcript:intron_variant&NMD_tran…
BUB_BnJ	10	6849603	T	G:ENSMUSG00000000766:ENSMUST00000141897:Transcript:intron_variant&non_coding_transcript_variant::,G:ENSMUSG00000000766:ENSMUST00000135502:Transcript:intron_variant::,G:ENSMUSG00000000766:ENSMUST00000105607:Transcript:intron_variant::,G:ENSMUSG00000000766:ENSMUST00000150374:Transcript:intron_variant&NMD_transcript_variant::,G:ENSMUSG00000000766:ENSMUST00000105597:Transcript:intron_variant&NMD_tran…
BUB_BnJ	10	6849845	C	G:ENSMUSG00000000766:ENSMUST00000141897:Transcript:intron_variant&non_coding_transcript_variant::,G:ENSMUSG00000000766:ENSMUST00000135502:Transcript:intron_variant::,G:ENSMUSG00000000766:ENSMUST00000105607:Transcript:3_prime_UTR_variant::,G:ENSMUSG00000000766:ENSMUST00000150374:Transcript:3_prime_UTR_variant&NMD_transcript_variant::,G:ENSMUSG00000000766:ENSMUST00000105597:Transcript:3_prime_UTR_v…
BUB_BnJ	10	6850263	C	T:ENSMUSG00000000766:ENSMUST00000141897:Transcript:intron_variant&non_coding_transcript_variant::,T:ENSMUSG00000000766:ENSMUST00000135502:Transcript:intron_variant::,T:ENSMUSG00000000766:ENSMUST00000105607:Transcript:3_prime_UTR_variant::,T:ENSMUSG00000000766:ENSMUST00000150374:Transcript:downstream_gene_variant::,T:ENSMUSG00000000766:ENSMUST00000105597:Transcript:downstream_gene_variant::,T:ENSM…
BUB_BnJ	10	6850471	T	A:ENSMUSG00000000766:ENSMUST00000141897:Transcript:intron_variant&non_coding_transcript_variant::,A:ENSMUSG00000000766:ENSMUST00000135502:Transcript:intron_variant::,A:ENSMUSG00000000766:ENSMUST00000105607:Transcript:3_prime_UTR_variant::,A:ENSMUSG00000000766:ENSMUST00000150374:Transcript:downstream_gene_variant::,A:ENSMUSG00000000766:ENSMUST00000105597:Transcript:downstream_gene_variant::,A:ENSM…
BUB_BnJ	10	6850787	A	G:ENSMUSG00000000766:ENSMUST00000141897:Transcript:intron_variant&non_coding_transcript_variant::,G:ENSMUSG00000000766:ENSMUST00000135502:Transcript:intron_variant::,G:ENSMUSG00000000766:ENSMUST00000105607:Transcript:downstream_gene_variant::,G:ENSMUSG00000000766:ENSMUST00000150374:Transcript:downstream_gene_variant::,G:ENSMUSG00000000766:ENSMUST00000105597:Transcript:downstream_gene_variant::,G:…
BUB_BnJ	10	6851785	C	T:ENSMUSG00000000766:ENSMUST00000141897:Transcript:intron_variant&non_coding_transcript_variant::,T:ENSMUSG00000000766:ENSMUST00000135502:Transcript:intron_variant::,T:ENSMUSG00000000766:ENSMUST00000105607:Transcript:downstream_gene_variant::,T:ENSMUSG00000000766:ENSMUST00000150374:Transcript:downstream_gene_variant::,T:ENSMUSG00000000766:ENSMUST00000105597:Transcript:downstream_gene_variant::,T:…
BUB_BnJ	10	6852495	G	T:ENSMUSG00000000766:ENSMUST00000141897:Transcript:intron_variant&non_coding_transcript_variant::,T:ENSMUSG00000000766:ENSMUST00000135502:Transcript:intron_variant::,T:ENSMUSG00000000766:ENSMUST00000105607:Transcript:downstream_gene_variant::,T:ENSMUSG00000000766:ENSMUST00000150374:Transcript:downstream_gene_variant::,T:ENSMUSG00000000766:ENSMUST00000105597:Transcript:downstream_gene_variant::,T:…
BUB_BnJ	10	6852712	C	T:ENSMUSG00000000766:ENSMUST00000141897:Transcript:intron_variant&non_coding_transcript_variant::,T:ENSMUSG00000000766:ENSMUST00000135502:Transcript:intron_variant::,T:ENSMUSG00000000766:ENSMUST00000105607:Transcript:downstream_gene_variant::,T:ENSMUSG00000000766:ENSMUST00000150374:Transcript:downstream_gene_variant::,T:ENSMUSG00000000766:ENSMUST00000105597:Transcript:downstream_gene_variant::,T:…
BUB_BnJ	10	6852789	C	T:ENSMUSG00000000766:ENSMUST00000141897:Transcript:intron_variant&non_coding_transcript_variant::,T:ENSMUSG00000000766:ENSMUST00000135502:Transcript:intron_variant::,T:ENSMUSG00000000766:ENSMUST00000105607:Transcript:downstream_gene_variant::,T:ENSMUSG00000000766:ENSMUST00000150374:Transcript:downstream_gene_variant::,T:ENSMUSG00000000766:ENSMUST00000105597:Transcript:downstream_gene_variant::,T:…
BUB_BnJ	10	6852792	C	A:ENSMUSG00000000766:ENSMUST00000141897:Transcript:intron_variant&non_coding_transcript_variant::,A:ENSMUSG00000000766:ENSMUST00000135502:Transcript:intron_variant::,A:ENSMUSG00000000766:ENSMUST00000105607:Transcript:downstream_gene_variant::,A:ENSMUSG00000000766:ENSMUST00000150374:Transcript:downstream_gene_variant::,A:ENSMUSG00000000766:ENSMUST00000105597:Transcript:downstream_gene_variant::,A:…
BUB_BnJ	10	6853332	G	A:ENSMUSG00000000766:ENSMUST00000141897:Transcript:intron_variant&non_coding_transcript_variant::,A:ENSMUSG00000000766:ENSMUST00000135502:Transcript:intron_variant::,A:ENSMUSG00000000766:ENSMUST00000105607:Transcript:downstream_gene_variant::,A:ENSMUSG00000000766:ENSMUST00000150374:Transcript:downstream_gene_variant::,A:ENSMUSG00000000766:ENSMUST00000105597:Transcript:downstream_gene_variant::,A:…
BUB_BnJ	10	6853496	G	A:ENSMUSG00000000766:ENSMUST00000141897:Transcript:intron_variant&non_coding_transcript_variant::,A:ENSMUSG00000000766:ENSMUST00000135502:Transcript:intron_variant::,A:ENSMUSG00000000766:ENSMUST00000105607:Transcript:downstream_gene_variant::,A:ENSMUSG00000000766:ENSMUST00000150374:Transcript:downstream_gene_variant::,A:ENSMUSG00000000766:ENSMUST00000105597:Transcript:downstream_gene_variant::,A:…
BUB_BnJ	10	6853677	G	T:ENSMUSG00000000766:ENSMUST00000141897:Transcript:intron_variant&non_coding_transcript_variant::,T:ENSMUSG00000000766:ENSMUST00000135502:Transcript:intron_variant::,T:ENSMUSG00000000766:ENSMUST00000105607:Transcript:downstream_gene_variant::,T:ENSMUSG00000000766:ENSMUST00000150374:Transcript:downstream_gene_variant::,T:ENSMUSG00000000766:ENSMUST00000105597:Transcript:downstream_gene_variant::,T:…
BUB_BnJ	10	6853700	G	A:ENSMUSG00000000766:ENSMUST00000141897:Transcript:intron_variant&non_coding_transcript_variant::,A:ENSMUSG00000000766:ENSMUST00000135502:Transcript:intron_variant::,A:ENSMUSG00000000766:ENSMUST00000105607:Transcript:downstream_gene_variant::,A:ENSMUSG00000000766:ENSMUST00000150374:Transcript:downstream_gene_variant::,A:ENSMUSG00000000766:ENSMUST00000105597:Transcript:downstream_gene_variant::,A:…
BUB_BnJ	10	6854148	T	C:ENSMUSG00000000766:ENSMUST00000141897:Transcript:intron_variant&non_coding_transcript_variant::,C:ENSMUSG00000000766:ENSMUST00000135502:Transcript:intron_variant::,C:ENSMUSG00000000766:ENSMUST00000105607:Transcript:downstream_gene_variant::,C:ENSMUSG00000000766:ENSMUST00000150374:Transcript:downstream_gene_variant::,C:ENSMUSG00000000766:ENSMUST00000105597:Transcript:downstream_gene_variant::,C:…
BUB_BnJ	10	6855923	A	G:ENSMUSG00000000766:ENSMUST00000141897:Transcript:intron_variant&non_coding_transcript_variant::,G:ENSMUSG00000000766:ENSMUST00000123861:Transcript:intron_variant&NMD_transcript_variant::,G:ENSMUSG00000000766:ENSMUST00000135502:Transcript:intron_variant::,G:ENSMUSG00000000766:ENSMUST00000105611:Transcript:intron_variant::,G:ENSMUSG00000000766:ENSMUST00000129954:Transcript:intron_variant&NMD_tran…
BUB_BnJ	10	6857584	G	A:ENSMUSG00000000766:ENSMUST00000141897:Transcript:intron_variant&non_coding_transcript_variant::,A:ENSMUSG00000000766:ENSMUST00000123861:Transcript:intron_variant&NMD_transcript_variant::,A:ENSMUSG00000000766:ENSMUST00000135502:Transcript:intron_variant::,A:ENSMUSG00000000766:ENSMUST00000105611:Transcript:intron_variant::,A:ENSMUSG00000000766:ENSMUST00000129954:Transcript:intron_variant&NMD_tran…
BUB_BnJ	10	6859196	G	A:ENSMUSG00000000766:ENSMUST00000141897:Transcript:intron_variant&non_coding_transcript_variant::,A:ENSMUSG00000000766:ENSMUST00000123861:Transcript:intron_variant&NMD_transcript_variant::,A:ENSMUSG00000000766:ENSMUST00000135502:Transcript:intron_variant::,A:ENSMUSG00000000766:ENSMUST00000105611:Transcript:intron_variant::,A:ENSMUSG00000000766:ENSMUST00000129954:Transcript:intron_variant&NMD_tran…
BUB_BnJ	10	6867926	C	T:ENSMUSG00000000766:ENSMUST00000141897:Transcript:intron_variant&non_coding_transcript_variant::,T:ENSMUSG00000000766:ENSMUST00000123861:Transcript:intron_variant&NMD_transcript_variant::,T:ENSMUSG00000000766:ENSMUST00000135502:Transcript:intron_variant::,T:ENSMUSG00000000766:ENSMUST00000105611:Transcript:intron_variant::,T:ENSMUSG00000000766:ENSMUST00000129954:Transcript:intron_variant&NMD_tran…
BUB_BnJ	10	6868552	C	T:ENSMUSG00000000766:ENSMUST00000141897:Transcript:intron_variant&non_coding_transcript_variant::,T:ENSMUSG00000000766:ENSMUST00000123861:Transcript:intron_variant&NMD_transcript_variant::,T:ENSMUSG00000000766:ENSMUST00000135502:Transcript:intron_variant::,T:ENSMUSG00000000766:ENSMUST00000105611:Transcript:intron_variant::,T:ENSMUSG00000000766:ENSMUST00000129954:Transcript:intron_variant&NMD_tran…
BUB_BnJ	10	6868660	C	T:ENSMUSG00000000766:ENSMUST00000141897:Transcript:intron_variant&non_coding_transcript_variant::,T:ENSMUSG00000000766:ENSMUST00000123861:Transcript:intron_variant&NMD_transcript_variant::,T:ENSMUSG00000000766:ENSMUST00000135502:Transcript:intron_variant::,T:ENSMUSG00000000766:ENSMUST00000105611:Transcript:intron_variant::,T:ENSMUSG00000000766:ENSMUST00000129954:Transcript:intron_variant&NMD_tran…
BUB_BnJ	10	6871512	C	T:ENSMUSG00000000766:ENSMUST00000141897:Transcript:intron_variant&non_coding_transcript_variant::,T:ENSMUSG00000000766:ENSMUST00000123861:Transcript:intron_variant&NMD_transcript_variant::,T:ENSMUSG00000000766:ENSMUST00000135502:Transcript:intron_variant::,T:ENSMUSG00000000766:ENSMUST00000105611:Transcript:intron_variant::,T:ENSMUSG00000000766:ENSMUST00000129954:Transcript:intron_variant&NMD_tran…
BUB_BnJ	10	6871906	C	T:ENSMUSG00000000766:ENSMUST00000141897:Transcript:intron_variant&non_coding_transcript_variant::,T:ENSMUSG00000000766:ENSMUST00000123861:Transcript:intron_variant&NMD_transcript_variant::,T:ENSMUSG00000000766:ENSMUST00000135502:Transcript:intron_variant::,T:ENSMUSG00000000766:ENSMUST00000105611:Transcript:intron_variant::,T:ENSMUSG00000000766:ENSMUST00000129954:Transcript:intron_variant&NMD_tran…
BUB_BnJ	10	6872785	G	A:ENSMUSG00000000766:ENSMUST00000141897:Transcript:intron_variant&non_coding_transcript_variant::,A:ENSMUSG00000000766:ENSMUST00000123861:Transcript:intron_variant&NMD_transcript_variant::,A:ENSMUSG00000000766:ENSMUST00000135502:Transcript:intron_variant::,A:ENSMUSG00000000766:ENSMUST00000105611:Transcript:intron_variant::,A:ENSMUSG00000000766:ENSMUST00000129954:Transcript:intron_variant&NMD_tran…
BUB_BnJ	10	6873495	C	A:ENSMUSG00000000766:ENSMUST00000141897:Transcript:intron_variant&non_coding_transcript_variant::,A:ENSMUSG00000000766:ENSMUST00000123861:Transcript:intron_variant&NMD_transcript_variant::,A:ENSMUSG00000000766:ENSMUST00000135502:Transcript:intron_variant::,A:ENSMUSG00000000766:ENSMUST00000105611:Transcript:intron_variant::,A:ENSMUSG00000000766:ENSMUST00000129954:Transcript:intron_variant&NMD_tran…
BUB_BnJ	10	6874270	T	A:ENSMUSG00000000766:ENSMUST00000141897:Transcript:intron_variant&non_coding_transcript_variant::,A:ENSMUSG00000000766:ENSMUST00000123861:Transcript:intron_variant&NMD_transcript_variant::,A:ENSMUSG00000000766:ENSMUST00000135502:Transcript:intron_variant::,A:ENSMUSG00000000766:ENSMUST00000105611:Transcript:intron_variant::,A:ENSMUSG00000000766:ENSMUST00000129954:Transcript:intron_variant&NMD_tran…
BUB_BnJ	10	6875563	C	T:ENSMUSG00000000766:ENSMUST00000141897:Transcript:intron_variant&non_coding_transcript_variant::,T:ENSMUSG00000000766:ENSMUST00000123861:Transcript:intron_variant&NMD_transcript_variant::,T:ENSMUSG00000000766:ENSMUST00000135502:Transcript:intron_variant::,T:ENSMUSG00000000766:ENSMUST00000105611:Transcript:intron_variant::,T:ENSMUSG00000000766:ENSMUST00000129954:Transcript:intron_variant&NMD_tran…
BUB_BnJ	10	6875785	A	T:ENSMUSG00000000766:ENSMUST00000141897:Transcript:intron_variant&non_coding_transcript_variant::,T:ENSMUSG00000000766:ENSMUST00000123861:Transcript:intron_variant&NMD_transcript_variant::,T:ENSMUSG00000000766:ENSMUST00000135502:Transcript:intron_variant::,T:ENSMUSG00000000766:ENSMUST00000105611:Transcript:intron_variant::,T:ENSMUSG00000000766:ENSMUST00000129954:Transcript:intron_variant&NMD_tran…
BUB_BnJ	10	6879689	A	C:ENSMUSG00000000766:ENSMUST00000141897:Transcript:intron_variant&non_coding_transcript_variant::,C:ENSMUSG00000000766:ENSMUST00000123861:Transcript:intron_variant&NMD_transcript_variant::,C:ENSMUSG00000000766:ENSMUST00000135502:Transcript:intron_variant::,C:ENSMUSG00000000766:ENSMUST00000105611:Transcript:intron_variant::,C:ENSMUSG00000000766:ENSMUST00000129954:Transcript:intron_variant&NMD_tran…
BUB_BnJ	10	6880154	C	T:ENSMUSG00000000766:ENSMUST00000141897:Transcript:intron_variant&non_coding_transcript_variant::,T:ENSMUSG00000000766:ENSMUST00000123861:Transcript:intron_variant&NMD_transcript_variant::,T:ENSMUSG00000000766:ENSMUST00000135502:Transcript:intron_variant::,T:ENSMUSG00000000766:ENSMUST00000105611:Transcript:intron_variant::,T:ENSMUSG00000000766:ENSMUST00000129954:Transcript:intron_variant&NMD_tran…
BUB_BnJ	10	6880218	T	G:ENSMUSG00000000766:ENSMUST00000141897:Transcript:intron_variant&non_coding_transcript_variant::,G:ENSMUSG00000000766:ENSMUST00000123861:Transcript:intron_variant&NMD_transcript_variant::,G:ENSMUSG00000000766:ENSMUST00000135502:Transcript:intron_variant::,G:ENSMUSG00000000766:ENSMUST00000105611:Transcript:intron_variant::,G:ENSMUSG00000000766:ENSMUST00000129954:Transcript:intron_variant&NMD_tran…
BUB_BnJ	10	6880332	G	A:ENSMUSG00000000766:ENSMUST00000141897:Transcript:intron_variant&non_coding_transcript_variant::,A:ENSMUSG00000000766:ENSMUST00000123861:Transcript:intron_variant&NMD_transcript_variant::,A:ENSMUSG00000000766:ENSMUST00000135502:Transcript:intron_variant::,A:ENSMUSG00000000766:ENSMUST00000105611:Transcript:intron_variant::,A:ENSMUSG00000000766:ENSMUST00000129954:Transcript:intron_variant&NMD_tran…
BUB_BnJ	10	6880713	C	T:ENSMUSG00000000766:ENSMUST00000141897:Transcript:intron_variant&non_coding_transcript_variant::,T:ENSMUSG00000000766:ENSMUST00000123861:Transcript:intron_variant&NMD_transcript_variant::,T:ENSMUSG00000000766:ENSMUST00000135502:Transcript:intron_variant::,T:ENSMUSG00000000766:ENSMUST00000105611:Transcript:intron_variant::,T:ENSMUSG00000000766:ENSMUST00000129954:Transcript:intron_variant&NMD_tran…
BUB_BnJ	10	6882060	C	G:ENSMUSG00000000766:ENSMUST00000141897:Transcript:intron_variant&non_coding_transcript_variant::,G:ENSMUSG00000000766:ENSMUST00000123861:Transcript:intron_variant&NMD_transcript_variant::,G:ENSMUSG00000000766:ENSMUST00000135502:Transcript:intron_variant::,G:ENSMUSG00000000766:ENSMUST00000105611:Transcript:intron_variant::,G:ENSMUSG00000000766:ENSMUST00000129954:Transcript:intron_variant&NMD_tran…
BUB_BnJ	10	6882061	A	G:ENSMUSG00000000766:ENSMUST00000141897:Transcript:intron_variant&non_coding_transcript_variant::,G:ENSMUSG00000000766:ENSMUST00000123861:Transcript:intron_variant&NMD_transcript_variant::,G:ENSMUSG00000000766:ENSMUST00000135502:Transcript:intron_variant::,G:ENSMUSG00000000766:ENSMUST00000105611:Transcript:intron_variant::,G:ENSMUSG00000000766:ENSMUST00000129954:Transcript:intron_variant&NMD_tran…
BUB_BnJ	10	6882249	G	A:ENSMUSG00000000766:ENSMUST00000141897:Transcript:intron_variant&non_coding_transcript_variant::,A:ENSMUSG00000000766:ENSMUST00000123861:Transcript:intron_variant&NMD_transcript_variant::,A:ENSMUSG00000000766:ENSMUST00000135502:Transcript:intron_variant::,A:ENSMUSG00000000766:ENSMUST00000105611:Transcript:intron_variant::,A:ENSMUSG00000000766:ENSMUST00000129954:Transcript:intron_variant&NMD_tran…
BUB_BnJ	10	6882696	C	T:ENSMUSG00000000766:ENSMUST00000141897:Transcript:intron_variant&non_coding_transcript_variant::,T:ENSMUSG00000000766:ENSMUST00000123861:Transcript:intron_variant&NMD_transcript_variant::,T:ENSMUSG00000000766:ENSMUST00000135502:Transcript:intron_variant::,T:ENSMUSG00000000766:ENSMUST00000105611:Transcript:intron_variant::,T:ENSMUSG00000000766:ENSMUST00000129954:Transcript:intron_variant&NMD_tran…
BUB_BnJ	10	6882762	C	T:ENSMUSG00000000766:ENSMUST00000141897:Transcript:intron_variant&non_coding_transcript_variant::,T:ENSMUSG00000000766:ENSMUST00000123861:Transcript:intron_variant&NMD_transcript_variant::,T:ENSMUSG00000000766:ENSMUST00000135502:Transcript:intron_variant::,T:ENSMUSG00000000766:ENSMUST00000105611:Transcript:intron_variant::,T:ENSMUSG00000000766:ENSMUST00000129954:Transcript:intron_variant&NMD_tran…
BUB_BnJ	10	6882800	G	A:ENSMUSG00000000766:ENSMUST00000141897:Transcript:intron_variant&non_coding_transcript_variant::,A:ENSMUSG00000000766:ENSMUST00000123861:Transcript:intron_variant&NMD_transcript_variant::,A:ENSMUSG00000000766:ENSMUST00000135502:Transcript:intron_variant::,A:ENSMUSG00000000766:ENSMUST00000105611:Transcript:intron_variant::,A:ENSMUSG00000000766:ENSMUST00000129954:Transcript:intron_variant&NMD_tran…
BUB_BnJ	10	6883003	C	T:ENSMUSG00000000766:ENSMUST00000141897:Transcript:intron_variant&non_coding_transcript_variant::,T:ENSMUSG00000000766:ENSMUST00000123861:Transcript:intron_variant&NMD_transcript_variant::,T:ENSMUSG00000000766:ENSMUST00000135502:Transcript:intron_variant::,T:ENSMUSG00000000766:ENSMUST00000105611:Transcript:intron_variant::,T:ENSMUSG00000000766:ENSMUST00000129954:Transcript:intron_variant&NMD_tran…
BUB_BnJ	10	6883135	A	G:ENSMUSG00000000766:ENSMUST00000141897:Transcript:intron_variant&non_coding_transcript_variant::,G:ENSMUSG00000000766:ENSMUST00000123861:Transcript:intron_variant&NMD_transcript_variant::,G:ENSMUSG00000000766:ENSMUST00000135502:Transcript:intron_variant::,G:ENSMUSG00000000766:ENSMUST00000105611:Transcript:intron_variant::,G:ENSMUSG00000000766:ENSMUST00000129954:Transcript:intron_variant&NMD_tran…
BUB_BnJ	10	6883159	T	G:ENSMUSG00000000766:ENSMUST00000141897:Transcript:intron_variant&non_coding_transcript_variant::,G:ENSMUSG00000000766:ENSMUST00000123861:Transcript:intron_variant&NMD_transcript_variant::,G:ENSMUSG00000000766:ENSMUST00000135502:Transcript:intron_variant::,G:ENSMUSG00000000766:ENSMUST00000105611:Transcript:intron_variant::,G:ENSMUSG00000000766:ENSMUST00000129954:Transcript:intron_variant&NMD_tran…
BUB_BnJ	10	6884387	T	C:ENSMUSG00000000766:ENSMUST00000141897:Transcript:intron_variant&non_coding_transcript_variant::,C:ENSMUSG00000000766:ENSMUST00000123861:Transcript:intron_variant&NMD_transcript_variant::,C:ENSMUSG00000000766:ENSMUST00000135502:Transcript:intron_variant::,C:ENSMUSG00000000766:ENSMUST00000105611:Transcript:intron_variant::,C:ENSMUSG00000000766:ENSMUST00000129954:Transcript:intron_variant&NMD_tran…
BUB_BnJ	10	6884453	A	G:ENSMUSG00000000766:ENSMUST00000141897:Transcript:intron_variant&non_coding_transcript_variant::,G:ENSMUSG00000000766:ENSMUST00000123861:Transcript:intron_variant&NMD_transcript_variant::,G:ENSMUSG00000000766:ENSMUST00000135502:Transcript:intron_variant::,G:ENSMUSG00000000766:ENSMUST00000105611:Transcript:intron_variant::,G:ENSMUSG00000000766:ENSMUST00000129954:Transcript:intron_variant&NMD_tran…
BUB_BnJ	10	6884564	C	A:ENSMUSG00000000766:ENSMUST00000141897:Transcript:intron_variant&non_coding_transcript_variant::,A:ENSMUSG00000000766:ENSMUST00000123861:Transcript:intron_variant&NMD_transcript_variant::,A:ENSMUSG00000000766:ENSMUST00000135502:Transcript:intron_variant::,A:ENSMUSG00000000766:ENSMUST00000105611:Transcript:intron_variant::,A:ENSMUSG00000000766:ENSMUST00000129954:Transcript:intron_variant&NMD_tran…
BUB_BnJ	10	6884626	A	T:ENSMUSG00000000766:ENSMUST00000141897:Transcript:intron_variant&non_coding_transcript_variant::,T:ENSMUSG00000000766:ENSMUST00000123861:Transcript:intron_variant&NMD_transcript_variant::,T:ENSMUSG00000000766:ENSMUST00000135502:Transcript:intron_variant::,T:ENSMUSG00000000766:ENSMUST00000105611:Transcript:intron_variant::,T:ENSMUSG00000000766:ENSMUST00000129954:Transcript:intron_variant&NMD_tran…
BUB_BnJ	10	6887446	A	G:ENSMUSG00000000766:ENSMUST00000141897:Transcript:intron_variant&non_coding_transcript_variant::,G:ENSMUSG00000000766:ENSMUST00000123861:Transcript:intron_variant&NMD_transcript_variant::,G:ENSMUSG00000064065:ENSMUST00000078070:Transcript:downstream_gene_variant::,G:ENSMUSG00000000766:ENSMUST00000135502:Transcript:intron_variant::,G:ENSMUSG00000000766:ENSMUST00000105611:Transcript:intron_variant…
BUB_BnJ	10	6887854	T	C:ENSMUSG00000000766:ENSMUST00000141897:Transcript:intron_variant&non_coding_transcript_variant::,C:ENSMUSG00000000766:ENSMUST00000123861:Transcript:intron_variant&NMD_transcript_variant::,C:ENSMUSG00000064065:ENSMUST00000078070:Transcript:downstream_gene_variant::,C:ENSMUSG00000000766:ENSMUST00000135502:Transcript:intron_variant::,C:ENSMUSG00000000766:ENSMUST00000105611:Transcript:intron_variant…
BUB_BnJ	10	6888044	G	A:ENSMUSG00000000766:ENSMUST00000141897:Transcript:intron_variant&non_coding_transcript_variant::,A:ENSMUSG00000000766:ENSMUST00000123861:Transcript:intron_variant&NMD_transcript_variant::,A:ENSMUSG00000064065:ENSMUST00000078070:Transcript:downstream_gene_variant::,A:ENSMUSG00000000766:ENSMUST00000135502:Transcript:intron_variant::,A:ENSMUSG00000000766:ENSMUST00000105611:Transcript:intron_variant…
BUB_BnJ	10	6888520	C	T:ENSMUSG00000000766:ENSMUST00000141897:Transcript:intron_variant&non_coding_transcript_variant::,T:ENSMUSG00000000766:ENSMUST00000123861:Transcript:intron_variant&NMD_transcript_variant::,T:ENSMUSG00000064065:ENSMUST00000078070:Transcript:downstream_gene_variant::,T:ENSMUSG00000000766:ENSMUST00000135502:Transcript:intron_variant::,T:ENSMUSG00000000766:ENSMUST00000105611:Transcript:intron_variant…
BUB_BnJ	10	6888521	C	T:ENSMUSG00000000766:ENSMUST00000141897:Transcript:intron_variant&non_coding_transcript_variant::,T:ENSMUSG00000000766:ENSMUST00000123861:Transcript:intron_variant&NMD_transcript_variant::,T:ENSMUSG00000064065:ENSMUST00000078070:Transcript:downstream_gene_variant::,T:ENSMUSG00000000766:ENSMUST00000135502:Transcript:intron_variant::,T:ENSMUSG00000000766:ENSMUST00000105611:Transcript:intron_variant…
BUB_BnJ	10	6888879	T	C:ENSMUSG00000000766:ENSMUST00000141897:Transcript:intron_variant&non_coding_transcript_variant::,C:ENSMUSG00000000766:ENSMUST00000123861:Transcript:intron_variant&NMD_transcript_variant::,C:ENSMUSG00000064065:ENSMUST00000078070:Transcript:downstream_gene_variant::,C:ENSMUSG00000000766:ENSMUST00000135502:Transcript:intron_variant::,C:ENSMUSG00000000766:ENSMUST00000105611:Transcript:intron_variant…
BUB_BnJ	10	6888933	A	T:ENSMUSG00000000766:ENSMUST00000141897:Transcript:intron_variant&non_coding_transcript_variant::,T:ENSMUSG00000000766:ENSMUST00000123861:Transcript:intron_variant&NMD_transcript_variant::,T:ENSMUSG00000064065:ENSMUST00000078070:Transcript:downstream_gene_variant::,T:ENSMUSG00000000766:ENSMUST00000135502:Transcript:intron_variant::,T:ENSMUSG00000000766:ENSMUST00000105611:Transcript:intron_variant…
BUB_BnJ	10	6889870	C	T:ENSMUSG00000000766:ENSMUST00000141897:Transcript:intron_variant&non_coding_transcript_variant::,T:ENSMUSG00000000766:ENSMUST00000123861:Transcript:intron_variant&NMD_transcript_variant::,T:ENSMUSG00000064065:ENSMUST00000078070:Transcript:downstream_gene_variant::,T:ENSMUSG00000000766:ENSMUST00000135502:Transcript:intron_variant::,T:ENSMUSG00000000766:ENSMUST00000105611:Transcript:intron_variant…
BUB_BnJ	10	6889950	T	G:ENSMUSG00000000766:ENSMUST00000141897:Transcript:intron_variant&non_coding_transcript_variant::,G:ENSMUSG00000000766:ENSMUST00000123861:Transcript:intron_variant&NMD_transcript_variant::,G:ENSMUSG00000064065:ENSMUST00000078070:Transcript:downstream_gene_variant::,G:ENSMUSG00000000766:ENSMUST00000135502:Transcript:intron_variant::,G:ENSMUSG00000000766:ENSMUST00000105611:Transcript:intron_variant…
BUB_BnJ	10	6890009	G	A:ENSMUSG00000000766:ENSMUST00000141897:Transcript:intron_variant&non_coding_transcript_variant::,A:ENSMUSG00000000766:ENSMUST00000123861:Transcript:intron_variant&NMD_transcript_variant::,A:ENSMUSG00000064065:ENSMUST00000078070:Transcript:downstream_gene_variant::,A:ENSMUSG00000000766:ENSMUST00000135502:Transcript:intron_variant::,A:ENSMUSG00000000766:ENSMUST00000105611:Transcript:intron_variant…
BUB_BnJ	10	6890033	G	A:ENSMUSG00000000766:ENSMUST00000141897:Transcript:intron_variant&non_coding_transcript_variant::,A:ENSMUSG00000000766:ENSMUST00000123861:Transcript:intron_variant&NMD_transcript_variant::,A:ENSMUSG00000064065:ENSMUST00000078070:Transcript:downstream_gene_variant::,A:ENSMUSG00000000766:ENSMUST00000135502:Transcript:intron_variant::,A:ENSMUSG00000000766:ENSMUST00000105611:Transcript:intron_variant…
BUB_BnJ	10	6890351	G	T:ENSMUSG00000000766:ENSMUST00000141897:Transcript:intron_variant&non_coding_transcript_variant::,T:ENSMUSG00000000766:ENSMUST00000123861:Transcript:intron_variant&NMD_transcript_variant::,T:ENSMUSG00000064065:ENSMUST00000078070:Transcript:downstream_gene_variant::,T:ENSMUSG00000000766:ENSMUST00000135502:Transcript:intron_variant::,T:ENSMUSG00000000766:ENSMUST00000105611:Transcript:intron_variant…
BUB_BnJ	10	6890940	C	A:ENSMUSG00000000766:ENSMUST00000141897:Transcript:intron_variant&non_coding_transcript_variant::,A:ENSMUSG00000000766:ENSMUST00000123861:Transcript:intron_variant&NMD_transcript_variant::,A:ENSMUSG00000064065:ENSMUST00000078070:Transcript:intron_variant::,A:ENSMUSG00000000766:ENSMUST00000135502:Transcript:intron_variant::,A:ENSMUSG00000000766:ENSMUST00000105611:Transcript:intron_variant::,A:ENSM…
BUB_BnJ	10	6891033	C	T:ENSMUSG00000000766:ENSMUST00000141897:Transcript:intron_variant&non_coding_transcript_variant::,T:ENSMUSG00000000766:ENSMUST00000123861:Transcript:intron_variant&NMD_transcript_variant::,T:ENSMUSG00000064065:ENSMUST00000078070:Transcript:intron_variant::,T:ENSMUSG00000000766:ENSMUST00000135502:Transcript:intron_variant::,T:ENSMUSG00000000766:ENSMUST00000105611:Transcript:intron_variant::,T:ENSM…
BUB_BnJ	10	6891034	C	G:ENSMUSG00000000766:ENSMUST00000141897:Transcript:intron_variant&non_coding_transcript_variant::,G:ENSMUSG00000000766:ENSMUST00000123861:Transcript:intron_variant&NMD_transcript_variant::,G:ENSMUSG00000064065:ENSMUST00000078070:Transcript:intron_variant::,G:ENSMUSG00000000766:ENSMUST00000135502:Transcript:intron_variant::,G:ENSMUSG00000000766:ENSMUST00000105611:Transcript:intron_variant::,G:ENSM…
BUB_BnJ	10	6891058	G	A:ENSMUSG00000000766:ENSMUST00000141897:Transcript:intron_variant&non_coding_transcript_variant::,A:ENSMUSG00000000766:ENSMUST00000123861:Transcript:intron_variant&NMD_transcript_variant::,A:ENSMUSG00000064065:ENSMUST00000078070:Transcript:intron_variant::,A:ENSMUSG00000000766:ENSMUST00000135502:Transcript:intron_variant::,A:ENSMUSG00000000766:ENSMUST00000105611:Transcript:intron_variant::,A:ENSM…
BUB_BnJ	10	6891174	G	A:ENSMUSG00000000766:ENSMUST00000141897:Transcript:intron_variant&non_coding_transcript_variant::,A:ENSMUSG00000000766:ENSMUST00000123861:Transcript:intron_variant&NMD_transcript_variant::,A:ENSMUSG00000064065:ENSMUST00000078070:Transcript:intron_variant::,A:ENSMUSG00000000766:ENSMUST00000135502:Transcript:intron_variant::,A:ENSMUSG00000000766:ENSMUST00000105611:Transcript:intron_variant::,A:ENSM…
BUB_BnJ	10	6891259	T	A:ENSMUSG00000000766:ENSMUST00000141897:Transcript:intron_variant&non_coding_transcript_variant::,A:ENSMUSG00000000766:ENSMUST00000123861:Transcript:intron_variant&NMD_transcript_variant::,A:ENSMUSG00000064065:ENSMUST00000078070:Transcript:intron_variant::,A:ENSMUSG00000000766:ENSMUST00000135502:Transcript:intron_variant::,A:ENSMUSG00000000766:ENSMUST00000105611:Transcript:intron_variant::,A:ENSM…
BUB_BnJ	10	6891705	C	T:ENSMUSG00000000766:ENSMUST00000141897:Transcript:intron_variant&non_coding_transcript_variant::,T:ENSMUSG00000000766:ENSMUST00000123861:Transcript:intron_variant&NMD_transcript_variant::,T:ENSMUSG00000064065:ENSMUST00000078070:Transcript:intron_variant::,T:ENSMUSG00000000766:ENSMUST00000135502:Transcript:intron_variant::,T:ENSMUSG00000000766:ENSMUST00000105611:Transcript:intron_variant::,T:ENSM…
BUB_BnJ	10	6891751	C	T:ENSMUSG00000000766:ENSMUST00000141897:Transcript:intron_variant&non_coding_transcript_variant::,T:ENSMUSG00000000766:ENSMUST00000123861:Transcript:intron_variant&NMD_transcript_variant::,T:ENSMUSG00000064065:ENSMUST00000078070:Transcript:intron_variant::,T:ENSMUSG00000000766:ENSMUST00000135502:Transcript:intron_variant::,T:ENSMUSG00000000766:ENSMUST00000105611:Transcript:intron_variant::,T:ENSM…
BUB_BnJ	10	6891878	G	C:ENSMUSG00000000766:ENSMUST00000141897:Transcript:intron_variant&non_coding_transcript_variant::,C:ENSMUSG00000000766:ENSMUST00000123861:Transcript:intron_variant&NMD_transcript_variant::,C:ENSMUSG00000064065:ENSMUST00000078070:Transcript:intron_variant::,C:ENSMUSG00000000766:ENSMUST00000135502:Transcript:intron_variant::,C:ENSMUSG00000000766:ENSMUST00000105611:Transcript:intron_variant::,C:ENSM…
BUB_BnJ	10	6892242	G	A:ENSMUSG00000000766:ENSMUST00000141897:Transcript:intron_variant&non_coding_transcript_variant::,A:ENSMUSG00000000766:ENSMUST00000123861:Transcript:intron_variant&NMD_transcript_variant::,A:ENSMUSG00000064065:ENSMUST00000078070:Transcript:intron_variant::,A:ENSMUSG00000000766:ENSMUST00000135502:Transcript:intron_variant::,A:ENSMUSG00000000766:ENSMUST00000105611:Transcript:intron_variant::,A:ENSM…
BUB_BnJ	10	6892840	G	A:ENSMUSG00000000766:ENSMUST00000141897:Transcript:intron_variant&non_coding_transcript_variant::,A:ENSMUSG00000000766:ENSMUST00000123861:Transcript:intron_variant&NMD_transcript_variant::,A:ENSMUSG00000064065:ENSMUST00000078070:Transcript:intron_variant::,A:ENSMUSG00000000766:ENSMUST00000135502:Transcript:intron_variant::,A:ENSMUSG00000000766:ENSMUST00000105611:Transcript:intron_variant::,A:ENSM…
BUB_BnJ	10	6892979	G	T:ENSMUSG00000000766:ENSMUST00000141897:Transcript:intron_variant&non_coding_transcript_variant::,T:ENSMUSG00000000766:ENSMUST00000123861:Transcript:intron_variant&NMD_transcript_variant::,T:ENSMUSG00000064065:ENSMUST00000078070:Transcript:intron_variant::,T:ENSMUSG00000000766:ENSMUST00000135502:Transcript:intron_variant::,T:ENSMUSG00000000766:ENSMUST00000105611:Transcript:intron_variant::,T:ENSM…
BUB_BnJ	10	6893314	G	A:ENSMUSG00000000766:ENSMUST00000141897:Transcript:intron_variant&non_coding_transcript_variant::,A:ENSMUSG00000000766:ENSMUST00000123861:Transcript:intron_variant&NMD_transcript_variant::,A:ENSMUSG00000064065:ENSMUST00000078070:Transcript:intron_variant::,A:ENSMUSG00000000766:ENSMUST00000135502:Transcript:intron_variant::,A:ENSMUSG00000000766:ENSMUST00000105611:Transcript:intron_variant::,A:ENSM…
BUB_BnJ	10	6893439	C	T:ENSMUSG00000000766:ENSMUST00000141897:Transcript:intron_variant&non_coding_transcript_variant::,T:ENSMUSG00000000766:ENSMUST00000123861:Transcript:intron_variant&NMD_transcript_variant::,T:ENSMUSG00000064065:ENSMUST00000078070:Transcript:intron_variant::,T:ENSMUSG00000000766:ENSMUST00000135502:Transcript:intron_variant::,T:ENSMUSG00000000766:ENSMUST00000105611:Transcript:intron_variant::,T:ENSM…
BUB_BnJ	10	6893484	G	C:ENSMUSG00000000766:ENSMUST00000141897:Transcript:intron_variant&non_coding_transcript_variant::,C:ENSMUSG00000000766:ENSMUST00000123861:Transcript:intron_variant&NMD_transcript_variant::,C:ENSMUSG00000064065:ENSMUST00000078070:Transcript:intron_variant::,C:ENSMUSG00000000766:ENSMUST00000135502:Transcript:intron_variant::,C:ENSMUSG00000000766:ENSMUST00000105611:Transcript:intron_variant::,C:ENSM…
BUB_BnJ	10	6893545	G	T:ENSMUSG00000000766:ENSMUST00000141897:Transcript:intron_variant&non_coding_transcript_variant::,T:ENSMUSG00000000766:ENSMUST00000123861:Transcript:intron_variant&NMD_transcript_variant::,T:ENSMUSG00000064065:ENSMUST00000078070:Transcript:intron_variant::,T:ENSMUSG00000000766:ENSMUST00000135502:Transcript:intron_variant::,T:ENSMUSG00000000766:ENSMUST00000105611:Transcript:intron_variant::,T:ENSM…
BUB_BnJ	10	6893620	A	T:ENSMUSG00000000766:ENSMUST00000141897:Transcript:intron_variant&non_coding_transcript_variant::,T:ENSMUSG00000000766:ENSMUST00000123861:Transcript:intron_variant&NMD_transcript_variant::,T:ENSMUSG00000064065:ENSMUST00000078070:Transcript:intron_variant::,T:ENSMUSG00000000766:ENSMUST00000135502:Transcript:intron_variant::,T:ENSMUSG00000000766:ENSMUST00000105611:Transcript:intron_variant::,T:ENSM…
BUB_BnJ	10	6893707	C	T:ENSMUSG00000000766:ENSMUST00000141897:Transcript:intron_variant&non_coding_transcript_variant::,T:ENSMUSG00000000766:ENSMUST00000123861:Transcript:intron_variant&NMD_transcript_variant::,T:ENSMUSG00000064065:ENSMUST00000078070:Transcript:intron_variant::,T:ENSMUSG00000000766:ENSMUST00000135502:Transcript:intron_variant::,T:ENSMUSG00000000766:ENSMUST00000105611:Transcript:intron_variant::,T:ENSM…
BUB_BnJ	10	6893963	G	A:ENSMUSG00000000766:ENSMUST00000141897:Transcript:intron_variant&non_coding_transcript_variant::,A:ENSMUSG00000000766:ENSMUST00000123861:Transcript:intron_variant&NMD_transcript_variant::,A:ENSMUSG00000064065:ENSMUST00000078070:Transcript:intron_variant::,A:ENSMUSG00000000766:ENSMUST00000135502:Transcript:intron_variant::,A:ENSMUSG00000000766:ENSMUST00000105611:Transcript:intron_variant::,A:ENSM…
BUB_BnJ	10	6895544	G	A:ENSMUSG00000000766:ENSMUST00000141897:Transcript:intron_variant&non_coding_transcript_variant::,A:ENSMUSG00000000766:ENSMUST00000123861:Transcript:intron_variant&NMD_transcript_variant::,A:ENSMUSG00000064065:ENSMUST00000078070:Transcript:intron_variant::,A:ENSMUSG00000000766:ENSMUST00000135502:Transcript:intron_variant::,A:ENSMUSG00000000766:ENSMUST00000105611:Transcript:intron_variant::,A:ENSM…
BUB_BnJ	10	6895894	C	T:ENSMUSG00000000766:ENSMUST00000141897:Transcript:intron_variant&non_coding_transcript_variant::,T:ENSMUSG00000000766:ENSMUST00000123861:Transcript:intron_variant&NMD_transcript_variant::,T:ENSMUSG00000064065:ENSMUST00000078070:Transcript:intron_variant::,T:ENSMUSG00000000766:ENSMUST00000135502:Transcript:intron_variant::,T:ENSMUSG00000000766:ENSMUST00000105611:Transcript:intron_variant::,T:ENSM…
BUB_BnJ	10	6895970	C	T:ENSMUSG00000000766:ENSMUST00000141897:Transcript:intron_variant&non_coding_transcript_variant::,T:ENSMUSG00000000766:ENSMUST00000123861:Transcript:intron_variant&NMD_transcript_variant::,T:ENSMUSG00000064065:ENSMUST00000078070:Transcript:intron_variant::,T:ENSMUSG00000000766:ENSMUST00000135502:Transcript:intron_variant::,T:ENSMUSG00000000766:ENSMUST00000105611:Transcript:intron_variant::,T:ENSM…
BUB_BnJ	10	6896621	G	A:ENSMUSG00000000766:ENSMUST00000141897:Transcript:intron_variant&non_coding_transcript_variant::,A:ENSMUSG00000000766:ENSMUST00000123861:Transcript:intron_variant&NMD_transcript_variant::,A:ENSMUSG00000064065:ENSMUST00000078070:Transcript:intron_variant::,A:ENSMUSG00000000766:ENSMUST00000135502:Transcript:intron_variant::,A:ENSMUSG00000000766:ENSMUST00000105611:Transcript:intron_variant::,A:ENSM…
BUB_BnJ	10	6896692	A	G:ENSMUSG00000000766:ENSMUST00000141897:Transcript:intron_variant&non_coding_transcript_variant::,G:ENSMUSG00000000766:ENSMUST00000123861:Transcript:intron_variant&NMD_transcript_variant::,G:ENSMUSG00000064065:ENSMUST00000078070:Transcript:intron_variant::,G:ENSMUSG00000000766:ENSMUST00000135502:Transcript:intron_variant::,G:ENSMUSG00000000766:ENSMUST00000105611:Transcript:intron_variant::,G:ENSM…
BUB_BnJ	10	6896746	A	T:ENSMUSG00000000766:ENSMUST00000141897:Transcript:intron_variant&non_coding_transcript_variant::,T:ENSMUSG00000000766:ENSMUST00000123861:Transcript:intron_variant&NMD_transcript_variant::,T:ENSMUSG00000064065:ENSMUST00000078070:Transcript:intron_variant::,T:ENSMUSG00000000766:ENSMUST00000135502:Transcript:intron_variant::,T:ENSMUSG00000000766:ENSMUST00000105611:Transcript:intron_variant::,T:ENSM…
BUB_BnJ	10	6896905	T	A:ENSMUSG00000000766:ENSMUST00000141897:Transcript:intron_variant&non_coding_transcript_variant::,A:ENSMUSG00000000766:ENSMUST00000123861:Transcript:intron_variant&NMD_transcript_variant::,A:ENSMUSG00000064065:ENSMUST00000078070:Transcript:intron_variant::,A:ENSMUSG00000000766:ENSMUST00000135502:Transcript:intron_variant::,A:ENSMUSG00000000766:ENSMUST00000105611:Transcript:intron_variant::,A:ENSM…
BUB_BnJ	10	6896979	A	C:ENSMUSG00000000766:ENSMUST00000141897:Transcript:intron_variant&non_coding_transcript_variant::,C:ENSMUSG00000000766:ENSMUST00000123861:Transcript:intron_variant&NMD_transcript_variant::,C:ENSMUSG00000064065:ENSMUST00000078070:Transcript:intron_variant::,C:ENSMUSG00000000766:ENSMUST00000135502:Transcript:intron_variant::,C:ENSMUSG00000000766:ENSMUST00000105611:Transcript:intron_variant::,C:ENSM…
BUB_BnJ	10	6896998	T	C:ENSMUSG00000000766:ENSMUST00000141897:Transcript:intron_variant&non_coding_transcript_variant::,C:ENSMUSG00000000766:ENSMUST00000123861:Transcript:intron_variant&NMD_transcript_variant::,C:ENSMUSG00000064065:ENSMUST00000078070:Transcript:intron_variant::,C:ENSMUSG00000000766:ENSMUST00000135502:Transcript:intron_variant::,C:ENSMUSG00000000766:ENSMUST00000105611:Transcript:intron_variant::,C:ENSM…
BUB_BnJ	10	6897293	T	G:ENSMUSG00000000766:ENSMUST00000141897:Transcript:intron_variant&non_coding_transcript_variant::,G:ENSMUSG00000000766:ENSMUST00000123861:Transcript:intron_variant&NMD_transcript_variant::,G:ENSMUSG00000064065:ENSMUST00000078070:Transcript:intron_variant::,G:ENSMUSG00000000766:ENSMUST00000135502:Transcript:intron_variant::,G:ENSMUSG00000000766:ENSMUST00000105611:Transcript:intron_variant::,G:ENSM…
BUB_BnJ	10	6897333	C	T:ENSMUSG00000000766:ENSMUST00000141897:Transcript:intron_variant&non_coding_transcript_variant::,T:ENSMUSG00000000766:ENSMUST00000123861:Transcript:intron_variant&NMD_transcript_variant::,T:ENSMUSG00000064065:ENSMUST00000078070:Transcript:intron_variant::,T:ENSMUSG00000000766:ENSMUST00000135502:Transcript:intron_variant::,T:ENSMUSG00000000766:ENSMUST00000105611:Transcript:intron_variant::,T:ENSM…
BUB_BnJ	10	6897334	A	G:ENSMUSG00000000766:ENSMUST00000141897:Transcript:intron_variant&non_coding_transcript_variant::,G:ENSMUSG00000000766:ENSMUST00000123861:Transcript:intron_variant&NMD_transcript_variant::,G:ENSMUSG00000064065:ENSMUST00000078070:Transcript:intron_variant::,G:ENSMUSG00000000766:ENSMUST00000135502:Transcript:intron_variant::,G:ENSMUSG00000000766:ENSMUST00000105611:Transcript:intron_variant::,G:ENSM…
BUB_BnJ	10	6897369	C	T:ENSMUSG00000000766:ENSMUST00000141897:Transcript:intron_variant&non_coding_transcript_variant::,T:ENSMUSG00000000766:ENSMUST00000123861:Transcript:intron_variant&NMD_transcript_variant::,T:ENSMUSG00000064065:ENSMUST00000078070:Transcript:intron_variant::,T:ENSMUSG00000000766:ENSMUST00000135502:Transcript:intron_variant::,T:ENSMUSG00000000766:ENSMUST00000105611:Transcript:intron_variant::,T:ENSM…
BUB_BnJ	10	6897398	A	G:ENSMUSG00000000766:ENSMUST00000141897:Transcript:intron_variant&non_coding_transcript_variant::,G:ENSMUSG00000000766:ENSMUST00000123861:Transcript:intron_variant&NMD_transcript_variant::,G:ENSMUSG00000064065:ENSMUST00000078070:Transcript:intron_variant::,G:ENSMUSG00000000766:ENSMUST00000135502:Transcript:intron_variant::,G:ENSMUSG00000000766:ENSMUST00000105611:Transcript:intron_variant::,G:ENSM…
BUB_BnJ	10	6897694	C	A:ENSMUSG00000000766:ENSMUST00000141897:Transcript:intron_variant&non_coding_transcript_variant::,A:ENSMUSG00000000766:ENSMUST00000123861:Transcript:intron_variant&NMD_transcript_variant::,A:ENSMUSG00000064065:ENSMUST00000078070:Transcript:intron_variant::,A:ENSMUSG00000000766:ENSMUST00000135502:Transcript:intron_variant::,A:ENSMUSG00000000766:ENSMUST00000105611:Transcript:intron_variant::,A:ENSM…
BUB_BnJ	10	6897717	T	C:ENSMUSG00000000766:ENSMUST00000141897:Transcript:intron_variant&non_coding_transcript_variant::,C:ENSMUSG00000000766:ENSMUST00000123861:Transcript:intron_variant&NMD_transcript_variant::,C:ENSMUSG00000064065:ENSMUST00000078070:Transcript:intron_variant::,C:ENSMUSG00000000766:ENSMUST00000135502:Transcript:intron_variant::,C:ENSMUSG00000000766:ENSMUST00000105611:Transcript:intron_variant::,C:ENSM…
BUB_BnJ	10	6897726	C	A:ENSMUSG00000000766:ENSMUST00000141897:Transcript:intron_variant&non_coding_transcript_variant::,A:ENSMUSG00000000766:ENSMUST00000123861:Transcript:intron_variant&NMD_transcript_variant::,A:ENSMUSG00000064065:ENSMUST00000078070:Transcript:intron_variant::,A:ENSMUSG00000000766:ENSMUST00000135502:Transcript:intron_variant::,A:ENSMUSG00000000766:ENSMUST00000105611:Transcript:intron_variant::,A:ENSM…
BUB_BnJ	10	6897767	A	G:ENSMUSG00000000766:ENSMUST00000141897:Transcript:intron_variant&non_coding_transcript_variant::,G:ENSMUSG00000000766:ENSMUST00000123861:Transcript:intron_variant&NMD_transcript_variant::,G:ENSMUSG00000064065:ENSMUST00000078070:Transcript:intron_variant::,G:ENSMUSG00000000766:ENSMUST00000135502:Transcript:intron_variant::,G:ENSMUSG00000000766:ENSMUST00000105611:Transcript:intron_variant::,G:ENSM…
BUB_BnJ	10	6897916	C	T:ENSMUSG00000000766:ENSMUST00000141897:Transcript:intron_variant&non_coding_transcript_variant::,T:ENSMUSG00000000766:ENSMUST00000123861:Transcript:intron_variant&NMD_transcript_variant::,T:ENSMUSG00000064065:ENSMUST00000078070:Transcript:intron_variant::,T:ENSMUSG00000000766:ENSMUST00000135502:Transcript:intron_variant::,T:ENSMUSG00000000766:ENSMUST00000105611:Transcript:intron_variant::,T:ENSM…
BUB_BnJ	10	6898699	T	C:ENSMUSG00000000766:ENSMUST00000141897:Transcript:intron_variant&non_coding_transcript_variant::,C:ENSMUSG00000000766:ENSMUST00000123861:Transcript:intron_variant&NMD_transcript_variant::,C:ENSMUSG00000064065:ENSMUST00000078070:Transcript:intron_variant::,C:ENSMUSG00000000766:ENSMUST00000135502:Transcript:intron_variant::,C:ENSMUSG00000000766:ENSMUST00000105611:Transcript:intron_variant::,C:ENSM…
BUB_BnJ	10	6898864	C	A:ENSMUSG00000000766:ENSMUST00000141897:Transcript:intron_variant&non_coding_transcript_variant::,A:ENSMUSG00000000766:ENSMUST00000123861:Transcript:intron_variant&NMD_transcript_variant::,A:ENSMUSG00000064065:ENSMUST00000078070:Transcript:intron_variant::,A:ENSMUSG00000000766:ENSMUST00000135502:Transcript:intron_variant::,A:ENSMUSG00000000766:ENSMUST00000105611:Transcript:intron_variant::,A:ENSM…
BUB_BnJ	10	6899229	C	T:ENSMUSG00000000766:ENSMUST00000141897:Transcript:intron_variant&non_coding_transcript_variant::,T:ENSMUSG00000000766:ENSMUST00000123861:Transcript:intron_variant&NMD_transcript_variant::,T:ENSMUSG00000064065:ENSMUST00000078070:Transcript:intron_variant::,T:ENSMUSG00000000766:ENSMUST00000135502:Transcript:intron_variant::,T:ENSMUSG00000000766:ENSMUST00000105611:Transcript:intron_variant::,T:ENSM…
BUB_BnJ	10	6899274	G	C:ENSMUSG00000000766:ENSMUST00000141897:Transcript:intron_variant&non_coding_transcript_variant::,C:ENSMUSG00000000766:ENSMUST00000123861:Transcript:intron_variant&NMD_transcript_variant::,C:ENSMUSG00000064065:ENSMUST00000078070:Transcript:intron_variant::,C:ENSMUSG00000000766:ENSMUST00000135502:Transcript:intron_variant::,C:ENSMUSG00000000766:ENSMUST00000105611:Transcript:intron_variant::,C:ENSM…
BUB_BnJ	10	6899314	T	C:ENSMUSG00000000766:ENSMUST00000141897:Transcript:intron_variant&non_coding_transcript_variant::,C:ENSMUSG00000000766:ENSMUST00000123861:Transcript:intron_variant&NMD_transcript_variant::,C:ENSMUSG00000064065:ENSMUST00000078070:Transcript:intron_variant::,C:ENSMUSG00000000766:ENSMUST00000135502:Transcript:intron_variant::,C:ENSMUSG00000000766:ENSMUST00000105611:Transcript:intron_variant::,C:ENSM…
BUB_BnJ	10	6899424	C	T:ENSMUSG00000000766:ENSMUST00000141897:Transcript:intron_variant&non_coding_transcript_variant::,T:ENSMUSG00000000766:ENSMUST00000123861:Transcript:intron_variant&NMD_transcript_variant::,T:ENSMUSG00000064065:ENSMUST00000078070:Transcript:intron_variant::,T:ENSMUSG00000000766:ENSMUST00000135502:Transcript:intron_variant::,T:ENSMUSG00000000766:ENSMUST00000105611:Transcript:intron_variant::,T:ENSM…
BUB_BnJ	10	6899471	A	G:ENSMUSG00000000766:ENSMUST00000141897:Transcript:intron_variant&non_coding_transcript_variant::,G:ENSMUSG00000000766:ENSMUST00000123861:Transcript:intron_variant&NMD_transcript_variant::,G:ENSMUSG00000064065:ENSMUST00000078070:Transcript:intron_variant::,G:ENSMUSG00000000766:ENSMUST00000135502:Transcript:intron_variant::,G:ENSMUSG00000000766:ENSMUST00000105611:Transcript:intron_variant::,G:ENSM…
BUB_BnJ	10	6899774	G	A:ENSMUSG00000000766:ENSMUST00000141897:Transcript:intron_variant&non_coding_transcript_variant::,A:ENSMUSG00000000766:ENSMUST00000123861:Transcript:intron_variant&NMD_transcript_variant::,A:ENSMUSG00000064065:ENSMUST00000078070:Transcript:intron_variant::,A:ENSMUSG00000000766:ENSMUST00000135502:Transcript:intron_variant::,A:ENSMUSG00000000766:ENSMUST00000105611:Transcript:intron_variant::,A:ENSM…
BUB_BnJ	10	6899820	T	C:ENSMUSG00000000766:ENSMUST00000141897:Transcript:intron_variant&non_coding_transcript_variant::,C:ENSMUSG00000000766:ENSMUST00000123861:Transcript:intron_variant&NMD_transcript_variant::,C:ENSMUSG00000064065:ENSMUST00000078070:Transcript:intron_variant::,C:ENSMUSG00000000766:ENSMUST00000135502:Transcript:intron_variant::,C:ENSMUSG00000000766:ENSMUST00000105611:Transcript:intron_variant::,C:ENSM…
BUB_BnJ	10	6899842	C	T:ENSMUSG00000000766:ENSMUST00000141897:Transcript:intron_variant&non_coding_transcript_variant::,T:ENSMUSG00000000766:ENSMUST00000123861:Transcript:intron_variant&NMD_transcript_variant::,T:ENSMUSG00000064065:ENSMUST00000078070:Transcript:intron_variant::,T:ENSMUSG00000000766:ENSMUST00000135502:Transcript:intron_variant::,T:ENSMUSG00000000766:ENSMUST00000105611:Transcript:intron_variant::,T:ENSM…
BUB_BnJ	10	6899963	A	G:ENSMUSG00000000766:ENSMUST00000141897:Transcript:intron_variant&non_coding_transcript_variant::,G:ENSMUSG00000000766:ENSMUST00000123861:Transcript:intron_variant&NMD_transcript_variant::,G:ENSMUSG00000064065:ENSMUST00000078070:Transcript:intron_variant::,G:ENSMUSG00000000766:ENSMUST00000135502:Transcript:intron_variant::,G:ENSMUSG00000000766:ENSMUST00000105611:Transcript:intron_variant::,G:ENSM…
BUB_BnJ	10	6900417	A	G:ENSMUSG00000000766:ENSMUST00000141897:Transcript:intron_variant&non_coding_transcript_variant::,G:ENSMUSG00000000766:ENSMUST00000123861:Transcript:intron_variant&NMD_transcript_variant::,G:ENSMUSG00000064065:ENSMUST00000078070:Transcript:intron_variant::,G:ENSMUSG00000000766:ENSMUST00000135502:Transcript:intron_variant::,G:ENSMUSG00000000766:ENSMUST00000105611:Transcript:intron_variant::,G:ENSM…
BUB_BnJ	10	6900489	T	C:ENSMUSG00000000766:ENSMUST00000141897:Transcript:intron_variant&non_coding_transcript_variant::,C:ENSMUSG00000000766:ENSMUST00000123861:Transcript:intron_variant&NMD_transcript_variant::,C:ENSMUSG00000064065:ENSMUST00000078070:Transcript:intron_variant::,C:ENSMUSG00000000766:ENSMUST00000135502:Transcript:intron_variant::,C:ENSMUSG00000000766:ENSMUST00000105611:Transcript:intron_variant::,C:ENSM…
BUB_BnJ	10	6900891	G	A:ENSMUSG00000000766:ENSMUST00000141897:Transcript:intron_variant&non_coding_transcript_variant::,A:ENSMUSG00000000766:ENSMUST00000123861:Transcript:intron_variant&NMD_transcript_variant::,A:ENSMUSG00000064065:ENSMUST00000078070:Transcript:intron_variant::,A:ENSMUSG00000000766:ENSMUST00000135502:Transcript:intron_variant::,A:ENSMUSG00000000766:ENSMUST00000105611:Transcript:intron_variant::,A:ENSM…
BUB_BnJ	10	6901058	A	G:ENSMUSG00000000766:ENSMUST00000141897:Transcript:intron_variant&non_coding_transcript_variant::,G:ENSMUSG00000000766:ENSMUST00000123861:Transcript:intron_variant&NMD_transcript_variant::,G:ENSMUSG00000064065:ENSMUST00000078070:Transcript:intron_variant::,G:ENSMUSG00000000766:ENSMUST00000135502:Transcript:intron_variant::,G:ENSMUSG00000000766:ENSMUST00000105611:Transcript:intron_variant::,G:ENSM…
BUB_BnJ	10	6901345	A	T:ENSMUSG00000000766:ENSMUST00000141897:Transcript:intron_variant&non_coding_transcript_variant::,T:ENSMUSG00000000766:ENSMUST00000123861:Transcript:intron_variant&NMD_transcript_variant::,T:ENSMUSG00000064065:ENSMUST00000078070:Transcript:intron_variant::,T:ENSMUSG00000000766:ENSMUST00000135502:Transcript:intron_variant::,T:ENSMUSG00000000766:ENSMUST00000105611:Transcript:intron_variant::,T:ENSM…
BUB_BnJ	10	6902457	G	A:ENSMUSG00000000766:ENSMUST00000141897:Transcript:intron_variant&non_coding_transcript_variant::,A:ENSMUSG00000000766:ENSMUST00000123861:Transcript:intron_variant&NMD_transcript_variant::,A:ENSMUSG00000064065:ENSMUST00000078070:Transcript:intron_variant::,A:ENSMUSG00000000766:ENSMUST00000135502:Transcript:intron_variant::,A:ENSMUSG00000000766:ENSMUST00000105611:Transcript:intron_variant::,A:ENSM…
BUB_BnJ	10	6902518	T	G:ENSMUSG00000000766:ENSMUST00000141897:Transcript:intron_variant&non_coding_transcript_variant::,G:ENSMUSG00000000766:ENSMUST00000123861:Transcript:intron_variant&NMD_transcript_variant::,G:ENSMUSG00000064065:ENSMUST00000078070:Transcript:intron_variant::,G:ENSMUSG00000000766:ENSMUST00000135502:Transcript:intron_variant::,G:ENSMUSG00000000766:ENSMUST00000105611:Transcript:intron_variant::,G:ENSM…
BUB_BnJ	10	6902540	C	T:ENSMUSG00000000766:ENSMUST00000141897:Transcript:intron_variant&non_coding_transcript_variant::,T:ENSMUSG00000000766:ENSMUST00000123861:Transcript:intron_variant&NMD_transcript_variant::,T:ENSMUSG00000064065:ENSMUST00000078070:Transcript:intron_variant::,T:ENSMUSG00000000766:ENSMUST00000135502:Transcript:intron_variant::,T:ENSMUSG00000000766:ENSMUST00000105611:Transcript:intron_variant::,T:ENSM…
BUB_BnJ	10	6902591	A	G:ENSMUSG00000000766:ENSMUST00000141897:Transcript:intron_variant&non_coding_transcript_variant::,G:ENSMUSG00000000766:ENSMUST00000123861:Transcript:intron_variant&NMD_transcript_variant::,G:ENSMUSG00000064065:ENSMUST00000078070:Transcript:intron_variant::,G:ENSMUSG00000000766:ENSMUST00000135502:Transcript:intron_variant::,G:ENSMUSG00000000766:ENSMUST00000105611:Transcript:intron_variant::,G:ENSM…
BUB_BnJ	10	6902628	G	T:ENSMUSG00000000766:ENSMUST00000141897:Transcript:intron_variant&non_coding_transcript_variant::,T:ENSMUSG00000000766:ENSMUST00000123861:Transcript:intron_variant&NMD_transcript_variant::,T:ENSMUSG00000064065:ENSMUST00000078070:Transcript:intron_variant::,T:ENSMUSG00000000766:ENSMUST00000135502:Transcript:intron_variant::,T:ENSMUSG00000000766:ENSMUST00000105611:Transcript:intron_variant::,T:ENSM…
BUB_BnJ	10	6902900	T	A:ENSMUSG00000000766:ENSMUST00000141897:Transcript:intron_variant&non_coding_transcript_variant::,A:ENSMUSG00000000766:ENSMUST00000123861:Transcript:intron_variant&NMD_transcript_variant::,A:ENSMUSG00000064065:ENSMUST00000078070:Transcript:intron_variant::,A:ENSMUSG00000000766:ENSMUST00000135502:Transcript:intron_variant::,A:ENSMUSG00000000766:ENSMUST00000105611:Transcript:intron_variant::,A:ENSM…
BUB_BnJ	10	6903817	G	A:ENSMUSG00000000766:ENSMUST00000141897:Transcript:intron_variant&non_coding_transcript_variant::,A:ENSMUSG00000000766:ENSMUST00000123861:Transcript:intron_variant&NMD_transcript_variant::,A:ENSMUSG00000064065:ENSMUST00000078070:Transcript:intron_variant::,A:ENSMUSG00000000766:ENSMUST00000135502:Transcript:intron_variant::,A:ENSMUSG00000000766:ENSMUST00000105611:Transcript:intron_variant::,A:ENSM…
BUB_BnJ	10	6904499	G	A:ENSMUSG00000000766:ENSMUST00000141897:Transcript:intron_variant&non_coding_transcript_variant::,A:ENSMUSG00000000766:ENSMUST00000123861:Transcript:intron_variant&NMD_transcript_variant::,A:ENSMUSG00000064065:ENSMUST00000078070:Transcript:intron_variant::,A:ENSMUSG00000000766:ENSMUST00000135502:Transcript:intron_variant::,A:ENSMUSG00000000766:ENSMUST00000105611:Transcript:intron_variant::,A:ENSM…
BUB_BnJ	10	6904500	G	A:ENSMUSG00000000766:ENSMUST00000141897:Transcript:intron_variant&non_coding_transcript_variant::,A:ENSMUSG00000000766:ENSMUST00000123861:Transcript:intron_variant&NMD_transcript_variant::,A:ENSMUSG00000064065:ENSMUST00000078070:Transcript:intron_variant::,A:ENSMUSG00000000766:ENSMUST00000135502:Transcript:intron_variant::,A:ENSMUSG00000000766:ENSMUST00000105611:Transcript:intron_variant::,A:ENSM…
BUB_BnJ	10	6904778	T	A:ENSMUSG00000000766:ENSMUST00000141897:Transcript:intron_variant&non_coding_transcript_variant::,A:ENSMUSG00000000766:ENSMUST00000123861:Transcript:intron_variant&NMD_transcript_variant::,A:ENSMUSG00000064065:ENSMUST00000078070:Transcript:intron_variant::,A:ENSMUSG00000000766:ENSMUST00000135502:Transcript:intron_variant::,A:ENSMUSG00000000766:ENSMUST00000105611:Transcript:intron_variant::,A:ENSM…
BUB_BnJ	10	6906047	G	T:ENSMUSG00000000766:ENSMUST00000141897:Transcript:intron_variant&non_coding_transcript_variant::,T:ENSMUSG00000000766:ENSMUST00000123861:Transcript:intron_variant&NMD_transcript_variant::,T:ENSMUSG00000064065:ENSMUST00000078070:Transcript:intron_variant::,T:ENSMUSG00000000766:ENSMUST00000135502:Transcript:intron_variant::,T:ENSMUSG00000000766:ENSMUST00000105611:Transcript:intron_variant::,T:ENSM…
BUB_BnJ	10	6907172	C	T:ENSMUSG00000000766:ENSMUST00000141897:Transcript:intron_variant&non_coding_transcript_variant::,T:ENSMUSG00000064065:ENSMUST00000078070:Transcript:intron_variant::,T:ENSMUSG00000000766:ENSMUST00000135502:Transcript:intron_variant::,T:ENSMUSG00000000766:ENSMUST00000105615:Transcript:intron_variant::,T:ENSMUSG00000000766:ENSMUST00000154941:Transcript:intron_variant&NMD_transcript_variant::,T:ENSM…
BUB_BnJ	10	6907887	T	C:ENSMUSG00000000766:ENSMUST00000141897:Transcript:intron_variant&non_coding_transcript_variant::,C:ENSMUSG00000064065:ENSMUST00000078070:Transcript:intron_variant::,C:ENSMUSG00000000766:ENSMUST00000135502:Transcript:intron_variant::,C:ENSMUSG00000000766:ENSMUST00000105615:Transcript:intron_variant::,C:ENSMUSG00000000766:ENSMUST00000154941:Transcript:intron_variant&NMD_transcript_variant::,C:ENSM…
BUB_BnJ	10	6909185	A	G:ENSMUSG00000000766:ENSMUST00000141897:Transcript:intron_variant&non_coding_transcript_variant::,G:ENSMUSG00000064065:ENSMUST00000078070:Transcript:intron_variant::,G:ENSMUSG00000000766:ENSMUST00000135502:Transcript:intron_variant::,G:ENSMUSG00000000766:ENSMUST00000105615:Transcript:intron_variant::,G:ENSMUSG00000000766:ENSMUST00000154941:Transcript:intron_variant&NMD_transcript_variant::,G:ENSM…
BUB_BnJ	10	6909919	A	G:ENSMUSG00000000766:ENSMUST00000141897:Transcript:intron_variant&non_coding_transcript_variant::,G:ENSMUSG00000064065:ENSMUST00000078070:Transcript:intron_variant::,G:ENSMUSG00000000766:ENSMUST00000135502:Transcript:intron_variant::,G:ENSMUSG00000000766:ENSMUST00000105615:Transcript:intron_variant::,G:ENSMUSG00000000766:ENSMUST00000154941:Transcript:intron_variant&NMD_transcript_variant::,G:ENSM…
BUB_BnJ	10	6910142	A	G:ENSMUSG00000000766:ENSMUST00000141897:Transcript:intron_variant&non_coding_transcript_variant::,G:ENSMUSG00000064065:ENSMUST00000078070:Transcript:intron_variant::,G:ENSMUSG00000000766:ENSMUST00000135502:Transcript:intron_variant::,G:ENSMUSG00000000766:ENSMUST00000105615:Transcript:intron_variant::,G:ENSMUSG00000000766:ENSMUST00000154941:Transcript:intron_variant&NMD_transcript_variant::,G:ENSM…
BUB_BnJ	10	6910978	T	C:ENSMUSG00000000766:ENSMUST00000141897:Transcript:intron_variant&non_coding_transcript_variant::,C:ENSMUSG00000064065:ENSMUST00000078070:Transcript:intron_variant::,C:ENSMUSG00000000766:ENSMUST00000135502:Transcript:intron_variant::,C:ENSMUSG00000000766:ENSMUST00000105615:Transcript:intron_variant::,C:ENSMUSG00000000766:ENSMUST00000154941:Transcript:intron_variant&NMD_transcript_variant::,C:ENSM…
BUB_BnJ	10	6911014	G	A:ENSMUSG00000000766:ENSMUST00000141897:Transcript:intron_variant&non_coding_transcript_variant::,A:ENSMUSG00000064065:ENSMUST00000078070:Transcript:intron_variant::,A:ENSMUSG00000000766:ENSMUST00000135502:Transcript:intron_variant::,A:ENSMUSG00000000766:ENSMUST00000105615:Transcript:intron_variant::,A:ENSMUSG00000000766:ENSMUST00000154941:Transcript:intron_variant&NMD_transcript_variant::,A:ENSM…
BUB_BnJ	10	6911053	A	T:ENSMUSG00000000766:ENSMUST00000141897:Transcript:intron_variant&non_coding_transcript_variant::,T:ENSMUSG00000064065:ENSMUST00000078070:Transcript:intron_variant::,T:ENSMUSG00000000766:ENSMUST00000135502:Transcript:intron_variant::,T:ENSMUSG00000000766:ENSMUST00000105615:Transcript:intron_variant::,T:ENSMUSG00000000766:ENSMUST00000154941:Transcript:intron_variant&NMD_transcript_variant::,T:ENSM…
BUB_BnJ	10	6911054	A	G:ENSMUSG00000000766:ENSMUST00000141897:Transcript:intron_variant&non_coding_transcript_variant::,G:ENSMUSG00000064065:ENSMUST00000078070:Transcript:intron_variant::,G:ENSMUSG00000000766:ENSMUST00000135502:Transcript:intron_variant::,G:ENSMUSG00000000766:ENSMUST00000105615:Transcript:intron_variant::,G:ENSMUSG00000000766:ENSMUST00000154941:Transcript:intron_variant&NMD_transcript_variant::,G:ENSM…
BUB_BnJ	10	6911691	T	C:ENSMUSG00000000766:ENSMUST00000141897:Transcript:intron_variant&non_coding_transcript_variant::,C:ENSMUSG00000064065:ENSMUST00000078070:Transcript:intron_variant::,C:ENSMUSG00000000766:ENSMUST00000135502:Transcript:intron_variant::,C:ENSMUSG00000000766:ENSMUST00000105615:Transcript:intron_variant::,C:ENSMUSG00000000766:ENSMUST00000154941:Transcript:intron_variant&NMD_transcript_variant::,C:ENSM…
BUB_BnJ	10	6912106	A	G:ENSMUSG00000000766:ENSMUST00000141897:Transcript:intron_variant&non_coding_transcript_variant::,G:ENSMUSG00000064065:ENSMUST00000078070:Transcript:intron_variant::,G:ENSMUSG00000000766:ENSMUST00000135502:Transcript:intron_variant::,G:ENSMUSG00000000766:ENSMUST00000105615:Transcript:intron_variant::,G:ENSMUSG00000000766:ENSMUST00000154941:Transcript:intron_variant&NMD_transcript_variant::,G:ENSM…
BUB_BnJ	10	6912328	G	A:ENSMUSG00000000766:ENSMUST00000141897:Transcript:intron_variant&non_coding_transcript_variant::,A:ENSMUSG00000064065:ENSMUST00000078070:Transcript:intron_variant::,A:ENSMUSG00000000766:ENSMUST00000135502:Transcript:intron_variant::,A:ENSMUSG00000000766:ENSMUST00000105615:Transcript:intron_variant::,A:ENSMUSG00000000766:ENSMUST00000154941:Transcript:intron_variant&NMD_transcript_variant::,A:ENSM…
BUB_BnJ	10	6912565	A	G:ENSMUSG00000000766:ENSMUST00000141897:Transcript:intron_variant&non_coding_transcript_variant::,G:ENSMUSG00000064065:ENSMUST00000078070:Transcript:intron_variant::,G:ENSMUSG00000064065:ENSMUST00000144622:Transcript:downstream_gene_variant::,G:ENSMUSG00000000766:ENSMUST00000135502:Transcript:intron_variant::,G:ENSMUSG00000000766:ENSMUST00000105615:Transcript:intron_variant::,G:ENSMUSG00000064065…
BUB_BnJ	10	6913191	G	A:ENSMUSG00000000766:ENSMUST00000141897:Transcript:intron_variant&non_coding_transcript_variant::,A:ENSMUSG00000064065:ENSMUST00000078070:Transcript:intron_variant::,A:ENSMUSG00000064065:ENSMUST00000144622:Transcript:downstream_gene_variant::,A:ENSMUSG00000000766:ENSMUST00000135502:Transcript:intron_variant::,A:ENSMUSG00000000766:ENSMUST00000105615:Transcript:intron_variant::,A:ENSMUSG00000064065…
BUB_BnJ	10	6913778	G	A:ENSMUSG00000000766:ENSMUST00000141897:Transcript:intron_variant&non_coding_transcript_variant::,A:ENSMUSG00000064065:ENSMUST00000078070:Transcript:intron_variant::,A:ENSMUSG00000064065:ENSMUST00000144622:Transcript:downstream_gene_variant::,A:ENSMUSG00000000766:ENSMUST00000135502:Transcript:intron_variant::,A:ENSMUSG00000000766:ENSMUST00000105615:Transcript:intron_variant::,A:ENSMUSG00000064065…
BUB_BnJ	10	6914035	C	T:ENSMUSG00000000766:ENSMUST00000141897:Transcript:intron_variant&non_coding_transcript_variant::,T:ENSMUSG00000064065:ENSMUST00000078070:Transcript:intron_variant::,T:ENSMUSG00000064065:ENSMUST00000144622:Transcript:downstream_gene_variant::,T:ENSMUSG00000000766:ENSMUST00000135502:Transcript:intron_variant::,T:ENSMUSG00000000766:ENSMUST00000105615:Transcript:intron_variant::,T:ENSMUSG00000064065…
BUB_BnJ	10	6914617	G	A:ENSMUSG00000000766:ENSMUST00000141897:Transcript:intron_variant&non_coding_transcript_variant::,A:ENSMUSG00000064065:ENSMUST00000078070:Transcript:intron_variant::,A:ENSMUSG00000064065:ENSMUST00000144622:Transcript:downstream_gene_variant::,A:ENSMUSG00000000766:ENSMUST00000135502:Transcript:intron_variant::,A:ENSMUSG00000000766:ENSMUST00000105615:Transcript:intron_variant::,A:ENSMUSG00000064065…
BUB_BnJ	10	6914738	A	T:ENSMUSG00000000766:ENSMUST00000141897:Transcript:intron_variant&non_coding_transcript_variant::,T:ENSMUSG00000064065:ENSMUST00000078070:Transcript:intron_variant::,T:ENSMUSG00000064065:ENSMUST00000144622:Transcript:downstream_gene_variant::,T:ENSMUSG00000000766:ENSMUST00000135502:Transcript:intron_variant::,T:ENSMUSG00000000766:ENSMUST00000105615:Transcript:intron_variant::,T:ENSMUSG00000064065…
BUB_BnJ	10	6916056	C	A:ENSMUSG00000000766:ENSMUST00000141897:Transcript:intron_variant&non_coding_transcript_variant::,A:ENSMUSG00000064065:ENSMUST00000078070:Transcript:intron_variant::,A:ENSMUSG00000064065:ENSMUST00000144622:Transcript:downstream_gene_variant::,A:ENSMUSG00000000766:ENSMUST00000135502:Transcript:intron_variant::,A:ENSMUSG00000000766:ENSMUST00000105615:Transcript:intron_variant::,A:ENSMUSG00000064065…
BUB_BnJ	10	6916313	A	T:ENSMUSG00000000766:ENSMUST00000141897:Transcript:intron_variant&non_coding_transcript_variant::,T:ENSMUSG00000064065:ENSMUST00000078070:Transcript:intron_variant::,T:ENSMUSG00000064065:ENSMUST00000144622:Transcript:downstream_gene_variant::,T:ENSMUSG00000000766:ENSMUST00000135502:Transcript:intron_variant::,T:ENSMUSG00000000766:ENSMUST00000105615:Transcript:intron_variant::,T:ENSMUSG00000064065…
BUB_BnJ	10	6916740	C	G:ENSMUSG00000000766:ENSMUST00000141897:Transcript:intron_variant&non_coding_transcript_variant::,G:ENSMUSG00000064065:ENSMUST00000078070:Transcript:intron_variant::,G:ENSMUSG00000064065:ENSMUST00000144622:Transcript:downstream_gene_variant::,G:ENSMUSG00000000766:ENSMUST00000135502:Transcript:intron_variant::,G:ENSMUSG00000000766:ENSMUST00000105615:Transcript:intron_variant::,G:ENSMUSG00000064065…
BUB_BnJ	10	6916810	A	G:ENSMUSG00000000766:ENSMUST00000141897:Transcript:intron_variant&non_coding_transcript_variant::,G:ENSMUSG00000064065:ENSMUST00000078070:Transcript:intron_variant::,G:ENSMUSG00000064065:ENSMUST00000144622:Transcript:downstream_gene_variant::,G:ENSMUSG00000000766:ENSMUST00000135502:Transcript:intron_variant::,G:ENSMUSG00000000766:ENSMUST00000105615:Transcript:intron_variant::,G:ENSMUSG00000064065…
BUB_BnJ	10	6917619	C	T:ENSMUSG00000000766:ENSMUST00000141897:Transcript:intron_variant&non_coding_transcript_variant::,T:ENSMUSG00000064065:ENSMUST00000078070:Transcript:intron_variant::,T:ENSMUSG00000064065:ENSMUST00000144622:Transcript:non_coding_transcript_exon_variant&non_coding_transcript_variant::,T:ENSMUSG00000000766:ENSMUST00000135502:Transcript:intron_variant::,T:ENSMUSG00000000766:ENSMUST00000105615:Transcr…
BUB_BnJ	10	6917744	C	T:ENSMUSG00000000766:ENSMUST00000141897:Transcript:intron_variant&non_coding_transcript_variant::,T:ENSMUSG00000064065:ENSMUST00000078070:Transcript:intron_variant::,T:ENSMUSG00000064065:ENSMUST00000144622:Transcript:non_coding_transcript_exon_variant&non_coding_transcript_variant::,T:ENSMUSG00000000766:ENSMUST00000135502:Transcript:intron_variant::,T:ENSMUSG00000000766:ENSMUST00000105615:Transcr…
BUB_BnJ	10	6918148	C	A:ENSMUSG00000000766:ENSMUST00000141897:Transcript:intron_variant&non_coding_transcript_variant::,A:ENSMUSG00000064065:ENSMUST00000078070:Transcript:intron_variant::,A:ENSMUSG00000064065:ENSMUST00000144622:Transcript:non_coding_transcript_exon_variant&non_coding_transcript_variant::,A:ENSMUSG00000000766:ENSMUST00000135502:Transcript:intron_variant::,A:ENSMUSG00000000766:ENSMUST00000105615:Transcr…
BUB_BnJ	10	6918396	C	G:ENSMUSG00000000766:ENSMUST00000141897:Transcript:intron_variant&non_coding_transcript_variant::,G:ENSMUSG00000064065:ENSMUST00000078070:Transcript:intron_variant::,G:ENSMUSG00000064065:ENSMUST00000144622:Transcript:non_coding_transcript_exon_variant&non_coding_transcript_variant::,G:ENSMUSG00000000766:ENSMUST00000135502:Transcript:intron_variant::,G:ENSMUSG00000000766:ENSMUST00000105615:Transcr…
BUB_BnJ	10	6918534	A	T:ENSMUSG00000000766:ENSMUST00000141897:Transcript:intron_variant&non_coding_transcript_variant::,T:ENSMUSG00000064065:ENSMUST00000078070:Transcript:intron_variant::,T:ENSMUSG00000064065:ENSMUST00000144622:Transcript:non_coding_transcript_exon_variant&non_coding_transcript_variant::,T:ENSMUSG00000000766:ENSMUST00000135502:Transcript:intron_variant::,T:ENSMUSG00000000766:ENSMUST00000105615:Transcr…
BUB_BnJ	10	6918860	C	T:ENSMUSG00000000766:ENSMUST00000141897:Transcript:intron_variant&non_coding_transcript_variant::,T:ENSMUSG00000064065:ENSMUST00000078070:Transcript:intron_variant::,T:ENSMUSG00000064065:ENSMUST00000144622:Transcript:non_coding_transcript_exon_variant&non_coding_transcript_variant::,T:ENSMUSG00000000766:ENSMUST00000135502:Transcript:intron_variant::,T:ENSMUSG00000000766:ENSMUST00000105615:Transcr…
BUB_BnJ	10	6919139	G	C:ENSMUSG00000000766:ENSMUST00000141897:Transcript:intron_variant&non_coding_transcript_variant::,C:ENSMUSG00000064065:ENSMUST00000078070:Transcript:intron_variant::,C:ENSMUSG00000064065:ENSMUST00000144622:Transcript:non_coding_transcript_exon_variant&non_coding_transcript_variant::,C:ENSMUSG00000000766:ENSMUST00000135502:Transcript:intron_variant::,C:ENSMUSG00000000766:ENSMUST00000105615:Transcr…
BUB_BnJ	10	6920463	A	T:ENSMUSG00000000766:ENSMUST00000141897:Transcript:intron_variant&non_coding_transcript_variant::,T:ENSMUSG00000064065:ENSMUST00000078070:Transcript:intron_variant::,T:ENSMUSG00000064065:ENSMUST00000144622:Transcript:intron_variant&non_coding_transcript_variant::,T:ENSMUSG00000000766:ENSMUST00000135502:Transcript:intron_variant::,T:ENSMUSG00000000766:ENSMUST00000105615:Transcript:intron_variant::…
BUB_BnJ	10	6921275	T	A:ENSMUSG00000000766:ENSMUST00000141897:Transcript:intron_variant&non_coding_transcript_variant::,A:ENSMUSG00000064065:ENSMUST00000078070:Transcript:intron_variant::,A:ENSMUSG00000064065:ENSMUST00000144622:Transcript:intron_variant&non_coding_transcript_variant::,A:ENSMUSG00000000766:ENSMUST00000135502:Transcript:intron_variant::,A:ENSMUSG00000000766:ENSMUST00000105615:Transcript:intron_variant::…
BUB_BnJ	10	6921304	C	T:ENSMUSG00000000766:ENSMUST00000141897:Transcript:intron_variant&non_coding_transcript_variant::,T:ENSMUSG00000064065:ENSMUST00000078070:Transcript:intron_variant::,T:ENSMUSG00000064065:ENSMUST00000144622:Transcript:intron_variant&non_coding_transcript_variant::,T:ENSMUSG00000000766:ENSMUST00000135502:Transcript:intron_variant::,T:ENSMUSG00000000766:ENSMUST00000105615:Transcript:intron_variant::…
BUB_BnJ	10	6921348	G	T:ENSMUSG00000000766:ENSMUST00000141897:Transcript:intron_variant&non_coding_transcript_variant::,T:ENSMUSG00000064065:ENSMUST00000078070:Transcript:intron_variant::,T:ENSMUSG00000064065:ENSMUST00000144622:Transcript:intron_variant&non_coding_transcript_variant::,T:ENSMUSG00000000766:ENSMUST00000135502:Transcript:intron_variant::,T:ENSMUSG00000000766:ENSMUST00000105615:Transcript:intron_variant::…
BUB_BnJ	10	6921396	C	A:ENSMUSG00000000766:ENSMUST00000141897:Transcript:intron_variant&non_coding_transcript_variant::,A:ENSMUSG00000064065:ENSMUST00000078070:Transcript:intron_variant::,A:ENSMUSG00000064065:ENSMUST00000144622:Transcript:intron_variant&non_coding_transcript_variant::,A:ENSMUSG00000000766:ENSMUST00000135502:Transcript:intron_variant::,A:ENSMUSG00000000766:ENSMUST00000105615:Transcript:intron_variant::…
BUB_BnJ	10	6921450	T	C:ENSMUSG00000000766:ENSMUST00000141897:Transcript:intron_variant&non_coding_transcript_variant::,C:ENSMUSG00000064065:ENSMUST00000078070:Transcript:intron_variant::,C:ENSMUSG00000064065:ENSMUST00000144622:Transcript:intron_variant&non_coding_transcript_variant::,C:ENSMUSG00000000766:ENSMUST00000135502:Transcript:intron_variant::,C:ENSMUSG00000000766:ENSMUST00000105615:Transcript:intron_variant::…
BUB_BnJ	10	6921467	C	T:ENSMUSG00000000766:ENSMUST00000141897:Transcript:intron_variant&non_coding_transcript_variant::,T:ENSMUSG00000064065:ENSMUST00000078070:Transcript:intron_variant::,T:ENSMUSG00000064065:ENSMUST00000144622:Transcript:intron_variant&non_coding_transcript_variant::,T:ENSMUSG00000000766:ENSMUST00000135502:Transcript:intron_variant::,T:ENSMUSG00000000766:ENSMUST00000105615:Transcript:intron_variant::…
BUB_BnJ	10	6922036	T	A:ENSMUSG00000000766:ENSMUST00000141897:Transcript:intron_variant&non_coding_transcript_variant::,A:ENSMUSG00000064065:ENSMUST00000078070:Transcript:intron_variant::,A:ENSMUSG00000064065:ENSMUST00000144622:Transcript:intron_variant&non_coding_transcript_variant::,A:ENSMUSG00000000766:ENSMUST00000135502:Transcript:intron_variant::,A:ENSMUSG00000000766:ENSMUST00000105615:Transcript:intron_variant::…
BUB_BnJ	10	6922232	A	G:ENSMUSG00000000766:ENSMUST00000141897:Transcript:intron_variant&non_coding_transcript_variant::,G:ENSMUSG00000064065:ENSMUST00000078070:Transcript:intron_variant::,G:ENSMUSG00000064065:ENSMUST00000144622:Transcript:intron_variant&non_coding_transcript_variant::,G:ENSMUSG00000000766:ENSMUST00000135502:Transcript:intron_variant::,G:ENSMUSG00000000766:ENSMUST00000105615:Transcript:intron_variant::…
BUB_BnJ	10	6922237	A	G:ENSMUSG00000000766:ENSMUST00000141897:Transcript:intron_variant&non_coding_transcript_variant::,G:ENSMUSG00000064065:ENSMUST00000078070:Transcript:intron_variant::,G:ENSMUSG00000064065:ENSMUST00000144622:Transcript:intron_variant&non_coding_transcript_variant::,G:ENSMUSG00000000766:ENSMUST00000135502:Transcript:intron_variant::,G:ENSMUSG00000000766:ENSMUST00000105615:Transcript:intron_variant::…
BUB_BnJ	10	6922239	A	C:ENSMUSG00000000766:ENSMUST00000141897:Transcript:intron_variant&non_coding_transcript_variant::,C:ENSMUSG00000064065:ENSMUST00000078070:Transcript:intron_variant::,C:ENSMUSG00000064065:ENSMUST00000144622:Transcript:intron_variant&non_coding_transcript_variant::,C:ENSMUSG00000000766:ENSMUST00000135502:Transcript:intron_variant::,C:ENSMUSG00000000766:ENSMUST00000105615:Transcript:intron_variant::…
BUB_BnJ	10	6922242	A	C:ENSMUSG00000000766:ENSMUST00000141897:Transcript:intron_variant&non_coding_transcript_variant::,C:ENSMUSG00000064065:ENSMUST00000078070:Transcript:intron_variant::,C:ENSMUSG00000064065:ENSMUST00000144622:Transcript:intron_variant&non_coding_transcript_variant::,C:ENSMUSG00000000766:ENSMUST00000135502:Transcript:intron_variant::,C:ENSMUSG00000000766:ENSMUST00000105615:Transcript:intron_variant::…
BUB_BnJ	10	6922244	T	C:ENSMUSG00000000766:ENSMUST00000141897:Transcript:intron_variant&non_coding_transcript_variant::,C:ENSMUSG00000064065:ENSMUST00000078070:Transcript:intron_variant::,C:ENSMUSG00000064065:ENSMUST00000144622:Transcript:intron_variant&non_coding_transcript_variant::,C:ENSMUSG00000000766:ENSMUST00000135502:Transcript:intron_variant::,C:ENSMUSG00000000766:ENSMUST00000105615:Transcript:intron_variant::…
BUB_BnJ	10	6922833	A	G:ENSMUSG00000000766:ENSMUST00000141897:Transcript:intron_variant&non_coding_transcript_variant::,G:ENSMUSG00000064065:ENSMUST00000078070:Transcript:intron_variant::,G:ENSMUSG00000064065:ENSMUST00000144622:Transcript:intron_variant&non_coding_transcript_variant::,G:ENSMUSG00000000766:ENSMUST00000135502:Transcript:intron_variant::,G:ENSMUSG00000000766:ENSMUST00000105615:Transcript:intron_variant::…
BUB_BnJ	10	6922909	G	T:ENSMUSG00000000766:ENSMUST00000141897:Transcript:intron_variant&non_coding_transcript_variant::,T:ENSMUSG00000064065:ENSMUST00000078070:Transcript:intron_variant::,T:ENSMUSG00000064065:ENSMUST00000144622:Transcript:intron_variant&non_coding_transcript_variant::,T:ENSMUSG00000000766:ENSMUST00000135502:Transcript:intron_variant::,T:ENSMUSG00000000766:ENSMUST00000105615:Transcript:intron_variant::…
BUB_BnJ	10	6923275	T	C:ENSMUSG00000000766:ENSMUST00000141897:Transcript:intron_variant&non_coding_transcript_variant::,C:ENSMUSG00000064065:ENSMUST00000078070:Transcript:intron_variant::,C:ENSMUSG00000064065:ENSMUST00000144622:Transcript:intron_variant&non_coding_transcript_variant::,C:ENSMUSG00000000766:ENSMUST00000135502:Transcript:intron_variant::,C:ENSMUSG00000000766:ENSMUST00000105615:Transcript:intron_variant::…
BUB_BnJ	10	6923307	C	T:ENSMUSG00000000766:ENSMUST00000141897:Transcript:intron_variant&non_coding_transcript_variant::,T:ENSMUSG00000064065:ENSMUST00000078070:Transcript:intron_variant::,T:ENSMUSG00000064065:ENSMUST00000144622:Transcript:intron_variant&non_coding_transcript_variant::,T:ENSMUSG00000000766:ENSMUST00000135502:Transcript:intron_variant::,T:ENSMUSG00000000766:ENSMUST00000105615:Transcript:intron_variant::…
BUB_BnJ	10	6923311	T	A:ENSMUSG00000000766:ENSMUST00000141897:Transcript:intron_variant&non_coding_transcript_variant::,A:ENSMUSG00000064065:ENSMUST00000078070:Transcript:intron_variant::,A:ENSMUSG00000064065:ENSMUST00000144622:Transcript:intron_variant&non_coding_transcript_variant::,A:ENSMUSG00000000766:ENSMUST00000135502:Transcript:intron_variant::,A:ENSMUSG00000000766:ENSMUST00000105615:Transcript:intron_variant::…
BUB_BnJ	10	6923315	A	G:ENSMUSG00000000766:ENSMUST00000141897:Transcript:intron_variant&non_coding_transcript_variant::,G:ENSMUSG00000064065:ENSMUST00000078070:Transcript:intron_variant::,G:ENSMUSG00000064065:ENSMUST00000144622:Transcript:intron_variant&non_coding_transcript_variant::,G:ENSMUSG00000000766:ENSMUST00000135502:Transcript:intron_variant::,G:ENSMUSG00000000766:ENSMUST00000105615:Transcript:intron_variant::…
BUB_BnJ	10	6923593	G	A:ENSMUSG00000000766:ENSMUST00000141897:Transcript:intron_variant&non_coding_transcript_variant::,A:ENSMUSG00000064065:ENSMUST00000078070:Transcript:intron_variant::,A:ENSMUSG00000064065:ENSMUST00000144622:Transcript:intron_variant&non_coding_transcript_variant::,A:ENSMUSG00000000766:ENSMUST00000135502:Transcript:intron_variant::,A:ENSMUSG00000000766:ENSMUST00000105615:Transcript:intron_variant::…
BUB_BnJ	10	6923902	G	A:ENSMUSG00000000766:ENSMUST00000141897:Transcript:intron_variant&non_coding_transcript_variant::,A:ENSMUSG00000064065:ENSMUST00000078070:Transcript:intron_variant::,A:ENSMUSG00000064065:ENSMUST00000144622:Transcript:intron_variant&non_coding_transcript_variant::,A:ENSMUSG00000000766:ENSMUST00000135502:Transcript:intron_variant::,A:ENSMUSG00000000766:ENSMUST00000105615:Transcript:intron_variant::…
BUB_BnJ	10	6924072	G	A:ENSMUSG00000000766:ENSMUST00000141897:Transcript:intron_variant&non_coding_transcript_variant::,A:ENSMUSG00000064065:ENSMUST00000078070:Transcript:intron_variant::,A:ENSMUSG00000064065:ENSMUST00000144622:Transcript:intron_variant&non_coding_transcript_variant::,A:ENSMUSG00000000766:ENSMUST00000135502:Transcript:intron_variant::,A:ENSMUSG00000000766:ENSMUST00000105615:Transcript:intron_variant::…
BUB_BnJ	10	6924080	C	G:ENSMUSG00000000766:ENSMUST00000141897:Transcript:intron_variant&non_coding_transcript_variant::,G:ENSMUSG00000064065:ENSMUST00000078070:Transcript:intron_variant::,G:ENSMUSG00000064065:ENSMUST00000144622:Transcript:intron_variant&non_coding_transcript_variant::,G:ENSMUSG00000000766:ENSMUST00000135502:Transcript:intron_variant::,G:ENSMUSG00000000766:ENSMUST00000105615:Transcript:intron_variant::…
BUB_BnJ	10	6924944	A	G:ENSMUSG00000000766:ENSMUST00000141897:Transcript:intron_variant&non_coding_transcript_variant::,G:ENSMUSG00000064065:ENSMUST00000078070:Transcript:intron_variant::,G:ENSMUSG00000064065:ENSMUST00000144622:Transcript:intron_variant&non_coding_transcript_variant::,G:ENSMUSG00000000766:ENSMUST00000135502:Transcript:intron_variant::,G:ENSMUSG00000000766:ENSMUST00000105615:Transcript:intron_variant::…
BUB_BnJ	10	6925009	A	G:ENSMUSG00000000766:ENSMUST00000141897:Transcript:intron_variant&non_coding_transcript_variant::,G:ENSMUSG00000064065:ENSMUST00000078070:Transcript:intron_variant::,G:ENSMUSG00000064065:ENSMUST00000144622:Transcript:intron_variant&non_coding_transcript_variant::,G:ENSMUSG00000000766:ENSMUST00000135502:Transcript:intron_variant::,G:ENSMUSG00000000766:ENSMUST00000105615:Transcript:intron_variant::…
BUB_BnJ	10	6925199	C	G:ENSMUSG00000000766:ENSMUST00000141897:Transcript:intron_variant&non_coding_transcript_variant::,G:ENSMUSG00000064065:ENSMUST00000078070:Transcript:intron_variant::,G:ENSMUSG00000064065:ENSMUST00000144622:Transcript:intron_variant&non_coding_transcript_variant::,G:ENSMUSG00000000766:ENSMUST00000135502:Transcript:intron_variant::,G:ENSMUSG00000000766:ENSMUST00000105615:Transcript:intron_variant::…
BUB_BnJ	10	6925350	C	G:ENSMUSG00000000766:ENSMUST00000141897:Transcript:intron_variant&non_coding_transcript_variant::,G:ENSMUSG00000064065:ENSMUST00000078070:Transcript:intron_variant::,G:ENSMUSG00000064065:ENSMUST00000144622:Transcript:intron_variant&non_coding_transcript_variant::,G:ENSMUSG00000000766:ENSMUST00000135502:Transcript:intron_variant::,G:ENSMUSG00000000766:ENSMUST00000105615:Transcript:intron_variant::…
BUB_BnJ	10	6926088	G	A:ENSMUSG00000000766:ENSMUST00000141897:Transcript:intron_variant&non_coding_transcript_variant::,A:ENSMUSG00000064065:ENSMUST00000078070:Transcript:intron_variant::,A:ENSMUSG00000064065:ENSMUST00000144622:Transcript:intron_variant&non_coding_transcript_variant::,A:ENSMUSG00000000766:ENSMUST00000135502:Transcript:intron_variant::,A:ENSMUSG00000000766:ENSMUST00000105615:Transcript:intron_variant::…
BUB_BnJ	10	6926502	G	A:ENSMUSG00000000766:ENSMUST00000141897:Transcript:intron_variant&non_coding_transcript_variant::,A:ENSMUSG00000064065:ENSMUST00000078070:Transcript:intron_variant::,A:ENSMUSG00000064065:ENSMUST00000144622:Transcript:intron_variant&non_coding_transcript_variant::,A:ENSMUSG00000000766:ENSMUST00000135502:Transcript:intron_variant::,A:ENSMUSG00000000766:ENSMUST00000105615:Transcript:intron_variant::…
BUB_BnJ	10	6926741	G	A:ENSMUSG00000000766:ENSMUST00000141897:Transcript:intron_variant&non_coding_transcript_variant::,A:ENSMUSG00000064065:ENSMUST00000078070:Transcript:intron_variant::,A:ENSMUSG00000064065:ENSMUST00000144622:Transcript:intron_variant&non_coding_transcript_variant::,A:ENSMUSG00000000766:ENSMUST00000135502:Transcript:intron_variant::,A:ENSMUSG00000000766:ENSMUST00000105615:Transcript:intron_variant::…
BUB_BnJ	10	6927356	C	A:ENSMUSG00000000766:ENSMUST00000141897:Transcript:intron_variant&non_coding_transcript_variant::,A:ENSMUSG00000064065:ENSMUST00000078070:Transcript:intron_variant::,A:ENSMUSG00000064065:ENSMUST00000144622:Transcript:intron_variant&non_coding_transcript_variant::,A:ENSMUSG00000000766:ENSMUST00000135502:Transcript:intron_variant::,A:ENSMUSG00000000766:ENSMUST00000105615:Transcript:intron_variant::…
BUB_BnJ	10	6927906	T	C:ENSMUSG00000000766:ENSMUST00000141897:Transcript:intron_variant&non_coding_transcript_variant::,C:ENSMUSG00000064065:ENSMUST00000078070:Transcript:intron_variant::,C:ENSMUSG00000064065:ENSMUST00000144622:Transcript:intron_variant&non_coding_transcript_variant::,C:ENSMUSG00000000766:ENSMUST00000135502:Transcript:intron_variant::,C:ENSMUSG00000000766:ENSMUST00000105615:Transcript:intron_variant::…
BUB_BnJ	10	6928001	G	A:ENSMUSG00000000766:ENSMUST00000141897:Transcript:intron_variant&non_coding_transcript_variant::,A:ENSMUSG00000064065:ENSMUST00000078070:Transcript:intron_variant::,A:ENSMUSG00000064065:ENSMUST00000144622:Transcript:intron_variant&non_coding_transcript_variant::,A:ENSMUSG00000000766:ENSMUST00000135502:Transcript:intron_variant::,A:ENSMUSG00000000766:ENSMUST00000105615:Transcript:intron_variant::…
BUB_BnJ	10	6928461	C	A:ENSMUSG00000000766:ENSMUST00000141897:Transcript:intron_variant&non_coding_transcript_variant::,A:ENSMUSG00000064065:ENSMUST00000078070:Transcript:intron_variant::,A:ENSMUSG00000064065:ENSMUST00000144622:Transcript:intron_variant&non_coding_transcript_variant::,A:ENSMUSG00000000766:ENSMUST00000135502:Transcript:intron_variant::,A:ENSMUSG00000000766:ENSMUST00000105615:Transcript:intron_variant::…
BUB_BnJ	10	6930929	C	T:ENSMUSG00000000766:ENSMUST00000141897:Transcript:intron_variant&non_coding_transcript_variant::,T:ENSMUSG00000064065:ENSMUST00000078070:Transcript:intron_variant::,T:ENSMUSG00000064065:ENSMUST00000144622:Transcript:intron_variant&non_coding_transcript_variant::,T:ENSMUSG00000000766:ENSMUST00000135502:Transcript:intron_variant::,T:ENSMUSG00000000766:ENSMUST00000105615:Transcript:intron_variant::…
BUB_BnJ	10	6932143	G	A:ENSMUSG00000000766:ENSMUST00000141897:Transcript:intron_variant&non_coding_transcript_variant::,A:ENSMUSG00000064065:ENSMUST00000078070:Transcript:intron_variant::,A:ENSMUSG00000064065:ENSMUST00000144622:Transcript:intron_variant&non_coding_transcript_variant::,A:ENSMUSG00000000766:ENSMUST00000135502:Transcript:intron_variant::,A:ENSMUSG00000000766:ENSMUST00000105615:Transcript:intron_variant::…
BUB_BnJ	10	6932908	G	A:ENSMUSG00000000766:ENSMUST00000141897:Transcript:intron_variant&non_coding_transcript_variant::,A:ENSMUSG00000064065:ENSMUST00000078070:Transcript:intron_variant::,A:ENSMUSG00000064065:ENSMUST00000144622:Transcript:intron_variant&non_coding_transcript_variant::,A:ENSMUSG00000000766:ENSMUST00000135502:Transcript:intron_variant::,A:ENSMUSG00000000766:ENSMUST00000105615:Transcript:intron_variant::…
BUB_BnJ	10	6934886	C	T:ENSMUSG00000000766:ENSMUST00000141897:Transcript:intron_variant&non_coding_transcript_variant::,T:ENSMUSG00000064065:ENSMUST00000078070:Transcript:intron_variant::,T:ENSMUSG00000064065:ENSMUST00000144622:Transcript:intron_variant&non_coding_transcript_variant::,T:ENSMUSG00000000766:ENSMUST00000135502:Transcript:intron_variant::,T:ENSMUSG00000000766:ENSMUST00000105615:Transcript:intron_variant::…
BUB_BnJ	10	6935927	G	C:ENSMUSG00000000766:ENSMUST00000141897:Transcript:intron_variant&non_coding_transcript_variant::,C:ENSMUSG00000064065:ENSMUST00000078070:Transcript:intron_variant::,C:ENSMUSG00000064065:ENSMUST00000144622:Transcript:intron_variant&non_coding_transcript_variant::,C:ENSMUSG00000000766:ENSMUST00000135502:Transcript:intron_variant::,C:ENSMUSG00000000766:ENSMUST00000105615:Transcript:intron_variant::…
BUB_BnJ	10	6937379	G	A:ENSMUSG00000000766:ENSMUST00000141897:Transcript:intron_variant&non_coding_transcript_variant::,A:ENSMUSG00000064065:ENSMUST00000078070:Transcript:intron_variant::,A:ENSMUSG00000064065:ENSMUST00000144622:Transcript:intron_variant&non_coding_transcript_variant::,A:ENSMUSG00000000766:ENSMUST00000135502:Transcript:intron_variant::,A:ENSMUSG00000000766:ENSMUST00000105615:Transcript:intron_variant::…
BUB_BnJ	10	6938294	T	C:ENSMUSG00000000766:ENSMUST00000141897:Transcript:intron_variant&non_coding_transcript_variant::,C:ENSMUSG00000064065:ENSMUST00000078070:Transcript:intron_variant::,C:ENSMUSG00000064065:ENSMUST00000144622:Transcript:intron_variant&non_coding_transcript_variant::,C:ENSMUSG00000000766:ENSMUST00000135502:Transcript:intron_variant::,C:ENSMUSG00000000766:ENSMUST00000105615:Transcript:intron_variant::…
BUB_BnJ	10	6940513	C	T:ENSMUSG00000000766:ENSMUST00000141897:Transcript:intron_variant&non_coding_transcript_variant::,T:ENSMUSG00000064065:ENSMUST00000078070:Transcript:intron_variant::,T:ENSMUSG00000064065:ENSMUST00000144622:Transcript:intron_variant&non_coding_transcript_variant::,T:ENSMUSG00000000766:ENSMUST00000135502:Transcript:intron_variant::,T:ENSMUSG00000000766:ENSMUST00000105615:Transcript:intron_variant::…
BUB_BnJ	10	6940561	G	A:ENSMUSG00000000766:ENSMUST00000141897:Transcript:intron_variant&non_coding_transcript_variant::,A:ENSMUSG00000064065:ENSMUST00000078070:Transcript:intron_variant::,A:ENSMUSG00000064065:ENSMUST00000144622:Transcript:intron_variant&non_coding_transcript_variant::,A:ENSMUSG00000000766:ENSMUST00000135502:Transcript:intron_variant::,A:ENSMUSG00000000766:ENSMUST00000105615:Transcript:intron_variant::…
BUB_BnJ	10	6941571	A	C:ENSMUSG00000000766:ENSMUST00000141897:Transcript:intron_variant&non_coding_transcript_variant::,C:ENSMUSG00000064065:ENSMUST00000078070:Transcript:intron_variant::,C:ENSMUSG00000064065:ENSMUST00000144622:Transcript:intron_variant&non_coding_transcript_variant::,C:ENSMUSG00000000766:ENSMUST00000135502:Transcript:intron_variant::,C:ENSMUSG00000000766:ENSMUST00000105615:Transcript:intron_variant::…
BUB_BnJ	10	6944676	T	C:ENSMUSG00000000766:ENSMUST00000141897:Transcript:intron_variant&non_coding_transcript_variant::,C:ENSMUSG00000064065:ENSMUST00000078070:Transcript:intron_variant::,C:ENSMUSG00000064065:ENSMUST00000144622:Transcript:intron_variant&non_coding_transcript_variant::,C:ENSMUSG00000000766:ENSMUST00000135502:Transcript:intron_variant::,C:ENSMUSG00000000766:ENSMUST00000105615:Transcript:intron_variant::…
BUB_BnJ	10	6944691	G	T:ENSMUSG00000000766:ENSMUST00000141897:Transcript:intron_variant&non_coding_transcript_variant::,T:ENSMUSG00000064065:ENSMUST00000078070:Transcript:intron_variant::,T:ENSMUSG00000064065:ENSMUST00000144622:Transcript:intron_variant&non_coding_transcript_variant::,T:ENSMUSG00000000766:ENSMUST00000135502:Transcript:intron_variant::,T:ENSMUSG00000000766:ENSMUST00000105615:Transcript:intron_variant::…
BUB_BnJ	10	6944694	G	A:ENSMUSG00000000766:ENSMUST00000141897:Transcript:intron_variant&non_coding_transcript_variant::,A:ENSMUSG00000064065:ENSMUST00000078070:Transcript:intron_variant::,A:ENSMUSG00000064065:ENSMUST00000144622:Transcript:intron_variant&non_coding_transcript_variant::,A:ENSMUSG00000000766:ENSMUST00000135502:Transcript:intron_variant::,A:ENSMUSG00000000766:ENSMUST00000105615:Transcript:intron_variant::…
BUB_BnJ	10	6944704	G	C:ENSMUSG00000000766:ENSMUST00000141897:Transcript:intron_variant&non_coding_transcript_variant::,C:ENSMUSG00000064065:ENSMUST00000078070:Transcript:intron_variant::,C:ENSMUSG00000064065:ENSMUST00000144622:Transcript:intron_variant&non_coding_transcript_variant::,C:ENSMUSG00000000766:ENSMUST00000135502:Transcript:intron_variant::,C:ENSMUSG00000000766:ENSMUST00000105615:Transcript:intron_variant::…
BUB_BnJ	10	6944740	G	C:ENSMUSG00000000766:ENSMUST00000141897:Transcript:intron_variant&non_coding_transcript_variant::,C:ENSMUSG00000064065:ENSMUST00000078070:Transcript:intron_variant::,C:ENSMUSG00000064065:ENSMUST00000144622:Transcript:intron_variant&non_coding_transcript_variant::,C:ENSMUSG00000000766:ENSMUST00000135502:Transcript:intron_variant::,C:ENSMUSG00000000766:ENSMUST00000105615:Transcript:intron_variant::…
BUB_BnJ	10	6944791	T	A:ENSMUSG00000000766:ENSMUST00000141897:Transcript:intron_variant&non_coding_transcript_variant::,A:ENSMUSG00000064065:ENSMUST00000078070:Transcript:intron_variant::,A:ENSMUSG00000064065:ENSMUST00000144622:Transcript:intron_variant&non_coding_transcript_variant::,A:ENSMUSG00000000766:ENSMUST00000135502:Transcript:intron_variant::,A:ENSMUSG00000000766:ENSMUST00000105615:Transcript:intron_variant::…
BUB_BnJ	10	6945252	G	A:ENSMUSG00000000766:ENSMUST00000141897:Transcript:intron_variant&non_coding_transcript_variant::,A:ENSMUSG00000064065:ENSMUST00000078070:Transcript:intron_variant::,A:ENSMUSG00000064065:ENSMUST00000144622:Transcript:intron_variant&non_coding_transcript_variant::,A:ENSMUSG00000000766:ENSMUST00000135502:Transcript:intron_variant::,A:ENSMUSG00000000766:ENSMUST00000105615:Transcript:intron_variant::…
BUB_BnJ	10	6945686	G	A:ENSMUSG00000000766:ENSMUST00000141897:Transcript:intron_variant&non_coding_transcript_variant::,A:ENSMUSG00000064065:ENSMUST00000078070:Transcript:intron_variant::,A:ENSMUSG00000064065:ENSMUST00000144622:Transcript:intron_variant&non_coding_transcript_variant::,A:ENSMUSG00000000766:ENSMUST00000135502:Transcript:intron_variant::,A:ENSMUSG00000000766:ENSMUST00000105615:Transcript:intron_variant::…
BUB_BnJ	10	6947182	A	T:ENSMUSG00000000766:ENSMUST00000141897:Transcript:intron_variant&non_coding_transcript_variant::,T:ENSMUSG00000064065:ENSMUST00000078070:Transcript:intron_variant::,T:ENSMUSG00000064065:ENSMUST00000144622:Transcript:intron_variant&non_coding_transcript_variant::,T:ENSMUSG00000000766:ENSMUST00000135502:Transcript:intron_variant::,T:ENSMUSG00000000766:ENSMUST00000105615:Transcript:intron_variant::…
BUB_BnJ	10	6947702	G	C:ENSMUSG00000000766:ENSMUST00000141897:Transcript:intron_variant&non_coding_transcript_variant::,C:ENSMUSG00000064065:ENSMUST00000078070:Transcript:intron_variant::,C:ENSMUSG00000064065:ENSMUST00000144622:Transcript:intron_variant&non_coding_transcript_variant::,C:ENSMUSG00000000766:ENSMUST00000135502:Transcript:intron_variant::,C:ENSMUSG00000000766:ENSMUST00000105615:Transcript:intron_variant::…
BUB_BnJ	10	6948497	G	A:ENSMUSG00000000766:ENSMUST00000141897:Transcript:intron_variant&non_coding_transcript_variant::,A:ENSMUSG00000064065:ENSMUST00000078070:Transcript:intron_variant::,A:ENSMUSG00000064065:ENSMUST00000144622:Transcript:intron_variant&non_coding_transcript_variant::,A:ENSMUSG00000000766:ENSMUST00000135502:Transcript:intron_variant::,A:ENSMUSG00000000766:ENSMUST00000105615:Transcript:intron_variant::…
BUB_BnJ	10	6948578	C	G:ENSMUSG00000000766:ENSMUST00000141897:Transcript:intron_variant&non_coding_transcript_variant::,G:ENSMUSG00000064065:ENSMUST00000078070:Transcript:intron_variant::,G:ENSMUSG00000064065:ENSMUST00000144622:Transcript:intron_variant&non_coding_transcript_variant::,G:ENSMUSG00000000766:ENSMUST00000135502:Transcript:intron_variant::,G:ENSMUSG00000000766:ENSMUST00000105615:Transcript:intron_variant::…
BUB_BnJ	10	6949120	T	A:ENSMUSG00000000766:ENSMUST00000141897:Transcript:intron_variant&non_coding_transcript_variant::,A:ENSMUSG00000064065:ENSMUST00000078070:Transcript:intron_variant::,A:ENSMUSG00000064065:ENSMUST00000144622:Transcript:intron_variant&non_coding_transcript_variant::,A:ENSMUSG00000000766:ENSMUST00000135502:Transcript:intron_variant::,A:ENSMUSG00000000766:ENSMUST00000105615:Transcript:intron_variant::…
BUB_BnJ	10	6949868	A	G:ENSMUSG00000000766:ENSMUST00000141897:Transcript:intron_variant&non_coding_transcript_variant::,G:ENSMUSG00000064065:ENSMUST00000078070:Transcript:intron_variant::,G:ENSMUSG00000064065:ENSMUST00000144622:Transcript:intron_variant&non_coding_transcript_variant::,G:ENSMUSG00000000766:ENSMUST00000135502:Transcript:intron_variant::,G:ENSMUSG00000000766:ENSMUST00000105615:Transcript:intron_variant::…
BUB_BnJ	10	6950874	G	A:ENSMUSG00000000766:ENSMUST00000141897:Transcript:intron_variant&non_coding_transcript_variant::,A:ENSMUSG00000064065:ENSMUST00000078070:Transcript:intron_variant::,A:ENSMUSG00000064065:ENSMUST00000144622:Transcript:intron_variant&non_coding_transcript_variant::,A:ENSMUSG00000000766:ENSMUST00000135502:Transcript:intron_variant::,A:ENSMUSG00000000766:ENSMUST00000105615:Transcript:intron_variant::…
BUB_BnJ	10	6950912	G	A:ENSMUSG00000000766:ENSMUST00000141897:Transcript:intron_variant&non_coding_transcript_variant::,A:ENSMUSG00000064065:ENSMUST00000078070:Transcript:intron_variant::,A:ENSMUSG00000064065:ENSMUST00000144622:Transcript:intron_variant&non_coding_transcript_variant::,A:ENSMUSG00000000766:ENSMUST00000135502:Transcript:intron_variant::,A:ENSMUSG00000000766:ENSMUST00000105615:Transcript:intron_variant::…
BUB_BnJ	10	6951266	A	C:ENSMUSG00000000766:ENSMUST00000141897:Transcript:intron_variant&non_coding_transcript_variant::,C:ENSMUSG00000064065:ENSMUST00000078070:Transcript:intron_variant::,C:ENSMUSG00000064065:ENSMUST00000144622:Transcript:intron_variant&non_coding_transcript_variant::,C:ENSMUSG00000000766:ENSMUST00000135502:Transcript:intron_variant::,C:ENSMUSG00000000766:ENSMUST00000105615:Transcript:intron_variant::…
BUB_BnJ	10	6951270	T	C:ENSMUSG00000000766:ENSMUST00000141897:Transcript:intron_variant&non_coding_transcript_variant::,C:ENSMUSG00000064065:ENSMUST00000078070:Transcript:intron_variant::,C:ENSMUSG00000064065:ENSMUST00000144622:Transcript:intron_variant&non_coding_transcript_variant::,C:ENSMUSG00000000766:ENSMUST00000135502:Transcript:intron_variant::,C:ENSMUSG00000000766:ENSMUST00000105615:Transcript:intron_variant::…
BUB_BnJ	10	6951407	A	T:ENSMUSG00000000766:ENSMUST00000141897:Transcript:intron_variant&non_coding_transcript_variant::,T:ENSMUSG00000064065:ENSMUST00000078070:Transcript:intron_variant::,T:ENSMUSG00000064065:ENSMUST00000144622:Transcript:intron_variant&non_coding_transcript_variant::,T:ENSMUSG00000000766:ENSMUST00000135502:Transcript:intron_variant::,T:ENSMUSG00000000766:ENSMUST00000105615:Transcript:intron_variant::…
BUB_BnJ	10	6951887	T	A:ENSMUSG00000000766:ENSMUST00000141897:Transcript:intron_variant&non_coding_transcript_variant::,A:ENSMUSG00000064065:ENSMUST00000078070:Transcript:intron_variant::,A:ENSMUSG00000064065:ENSMUST00000144622:Transcript:intron_variant&non_coding_transcript_variant::,A:ENSMUSG00000000766:ENSMUST00000135502:Transcript:intron_variant::,A:ENSMUSG00000000766:ENSMUST00000105615:Transcript:intron_variant::…
BUB_BnJ	10	6952015	T	A:ENSMUSG00000000766:ENSMUST00000141897:Transcript:intron_variant&non_coding_transcript_variant::,A:ENSMUSG00000064065:ENSMUST00000078070:Transcript:intron_variant::,A:ENSMUSG00000064065:ENSMUST00000144622:Transcript:intron_variant&non_coding_transcript_variant::,A:ENSMUSG00000000766:ENSMUST00000135502:Transcript:intron_variant::,A:ENSMUSG00000000766:ENSMUST00000105615:Transcript:intron_variant::…
BUB_BnJ	10	6952190	A	C:ENSMUSG00000000766:ENSMUST00000141897:Transcript:intron_variant&non_coding_transcript_variant::,C:ENSMUSG00000064065:ENSMUST00000078070:Transcript:intron_variant::,C:ENSMUSG00000064065:ENSMUST00000144622:Transcript:intron_variant&non_coding_transcript_variant::,C:ENSMUSG00000000766:ENSMUST00000135502:Transcript:intron_variant::,C:ENSMUSG00000000766:ENSMUST00000105615:Transcript:intron_variant::…
BUB_BnJ	10	6952253	C	T:ENSMUSG00000000766:ENSMUST00000141897:Transcript:intron_variant&non_coding_transcript_variant::,T:ENSMUSG00000064065:ENSMUST00000078070:Transcript:intron_variant::,T:ENSMUSG00000064065:ENSMUST00000144622:Transcript:intron_variant&non_coding_transcript_variant::,T:ENSMUSG00000000766:ENSMUST00000135502:Transcript:intron_variant::,T:ENSMUSG00000000766:ENSMUST00000105615:Transcript:intron_variant::…
BUB_BnJ	10	6952778	T	C:ENSMUSG00000000766:ENSMUST00000141897:Transcript:intron_variant&non_coding_transcript_variant::,C:ENSMUSG00000064065:ENSMUST00000078070:Transcript:intron_variant::,C:ENSMUSG00000064065:ENSMUST00000144622:Transcript:intron_variant&non_coding_transcript_variant::,C:ENSMUSG00000000766:ENSMUST00000135502:Transcript:intron_variant::,C:ENSMUSG00000000766:ENSMUST00000105615:Transcript:intron_variant::…
BUB_BnJ	10	6954407	C	T:ENSMUSG00000000766:ENSMUST00000141897:Transcript:intron_variant&non_coding_transcript_variant::,T:ENSMUSG00000064065:ENSMUST00000078070:Transcript:intron_variant::,T:ENSMUSG00000064065:ENSMUST00000144622:Transcript:intron_variant&non_coding_transcript_variant::,T:ENSMUSG00000000766:ENSMUST00000135502:Transcript:intron_variant::,T:ENSMUSG00000000766:ENSMUST00000105615:Transcript:intron_variant::…
BUB_BnJ	10	6954408	A	G:ENSMUSG00000000766:ENSMUST00000141897:Transcript:intron_variant&non_coding_transcript_variant::,G:ENSMUSG00000064065:ENSMUST00000078070:Transcript:intron_variant::,G:ENSMUSG00000064065:ENSMUST00000144622:Transcript:intron_variant&non_coding_transcript_variant::,G:ENSMUSG00000000766:ENSMUST00000135502:Transcript:intron_variant::,G:ENSMUSG00000000766:ENSMUST00000105615:Transcript:intron_variant::…
BUB_BnJ	10	6954871	T	C:ENSMUSG00000000766:ENSMUST00000141897:Transcript:intron_variant&non_coding_transcript_variant::,C:ENSMUSG00000064065:ENSMUST00000078070:Transcript:intron_variant::,C:ENSMUSG00000064065:ENSMUST00000144622:Transcript:intron_variant&non_coding_transcript_variant::,C:ENSMUSG00000000766:ENSMUST00000135502:Transcript:intron_variant::,C:ENSMUSG00000000766:ENSMUST00000105615:Transcript:intron_variant::…
BUB_BnJ	10	6955091	C	A:ENSMUSG00000000766:ENSMUST00000141897:Transcript:intron_variant&non_coding_transcript_variant::,A:ENSMUSG00000064065:ENSMUST00000078070:Transcript:intron_variant::,A:ENSMUSG00000064065:ENSMUST00000144622:Transcript:intron_variant&non_coding_transcript_variant::,A:ENSMUSG00000000766:ENSMUST00000135502:Transcript:intron_variant::,A:ENSMUSG00000000766:ENSMUST00000105615:Transcript:intron_variant::…
BUB_BnJ	10	6955605	A	G:ENSMUSG00000000766:ENSMUST00000141897:Transcript:intron_variant&non_coding_transcript_variant::,G:ENSMUSG00000064065:ENSMUST00000078070:Transcript:intron_variant::,G:ENSMUSG00000064065:ENSMUST00000144622:Transcript:intron_variant&non_coding_transcript_variant::,G:ENSMUSG00000000766:ENSMUST00000135502:Transcript:intron_variant::,G:ENSMUSG00000000766:ENSMUST00000105615:Transcript:intron_variant::…
BUB_BnJ	10	6955625	A	G:ENSMUSG00000000766:ENSMUST00000141897:Transcript:intron_variant&non_coding_transcript_variant::,G:ENSMUSG00000064065:ENSMUST00000078070:Transcript:intron_variant::,G:ENSMUSG00000064065:ENSMUST00000144622:Transcript:intron_variant&non_coding_transcript_variant::,G:ENSMUSG00000000766:ENSMUST00000135502:Transcript:intron_variant::,G:ENSMUSG00000000766:ENSMUST00000105615:Transcript:intron_variant::…
BUB_BnJ	10	6955908	T	C:ENSMUSG00000000766:ENSMUST00000141897:Transcript:intron_variant&non_coding_transcript_variant::,C:ENSMUSG00000064065:ENSMUST00000078070:Transcript:intron_variant::,C:ENSMUSG00000064065:ENSMUST00000144622:Transcript:intron_variant&non_coding_transcript_variant::,C:ENSMUSG00000000766:ENSMUST00000135502:Transcript:intron_variant::,C:ENSMUSG00000000766:ENSMUST00000105615:Transcript:intron_variant::…
BUB_BnJ	10	6955964	C	T:ENSMUSG00000000766:ENSMUST00000141897:Transcript:intron_variant&non_coding_transcript_variant::,T:ENSMUSG00000064065:ENSMUST00000078070:Transcript:intron_variant::,T:ENSMUSG00000064065:ENSMUST00000144622:Transcript:intron_variant&non_coding_transcript_variant::,T:ENSMUSG00000000766:ENSMUST00000135502:Transcript:intron_variant::,T:ENSMUSG00000000766:ENSMUST00000105615:Transcript:intron_variant::…
BUB_BnJ	10	6956044	G	A:ENSMUSG00000000766:ENSMUST00000141897:Transcript:intron_variant&non_coding_transcript_variant::,A:ENSMUSG00000064065:ENSMUST00000078070:Transcript:intron_variant::,A:ENSMUSG00000064065:ENSMUST00000144622:Transcript:intron_variant&non_coding_transcript_variant::,A:ENSMUSG00000000766:ENSMUST00000135502:Transcript:intron_variant::,A:ENSMUSG00000000766:ENSMUST00000105615:Transcript:intron_variant::…
BUB_BnJ	10	6956139	C	T:ENSMUSG00000000766:ENSMUST00000141897:Transcript:intron_variant&non_coding_transcript_variant::,T:ENSMUSG00000064065:ENSMUST00000078070:Transcript:splice_region_variant&intron_variant::,T:ENSMUSG00000064065:ENSMUST00000144622:Transcript:splice_region_variant&intron_variant&non_coding_transcript_variant::,T:ENSMUSG00000000766:ENSMUST00000135502:Transcript:intron_variant::,T:ENSMUSG00000000766:EN…
BUB_BnJ	10	6956150	T	C:ENSMUSG00000000766:ENSMUST00000141897:Transcript:intron_variant&non_coding_transcript_variant::,C:ENSMUSG00000064065:ENSMUST00000078070:Transcript:intron_variant::,C:ENSMUSG00000064065:ENSMUST00000144622:Transcript:intron_variant&non_coding_transcript_variant::,C:ENSMUSG00000000766:ENSMUST00000135502:Transcript:intron_variant::,C:ENSMUSG00000000766:ENSMUST00000105615:Transcript:intron_variant::…
BUB_BnJ	10	6956151	A	G:ENSMUSG00000000766:ENSMUST00000141897:Transcript:intron_variant&non_coding_transcript_variant::,G:ENSMUSG00000064065:ENSMUST00000078070:Transcript:intron_variant::,G:ENSMUSG00000064065:ENSMUST00000144622:Transcript:intron_variant&non_coding_transcript_variant::,G:ENSMUSG00000000766:ENSMUST00000135502:Transcript:intron_variant::,G:ENSMUSG00000000766:ENSMUST00000105615:Transcript:intron_variant::…
BUB_BnJ	10	6956199	C	T:ENSMUSG00000000766:ENSMUST00000141897:Transcript:intron_variant&non_coding_transcript_variant::,T:ENSMUSG00000064065:ENSMUST00000078070:Transcript:intron_variant::,T:ENSMUSG00000064065:ENSMUST00000144622:Transcript:intron_variant&non_coding_transcript_variant::,T:ENSMUSG00000000766:ENSMUST00000135502:Transcript:intron_variant::,T:ENSMUSG00000000766:ENSMUST00000105615:Transcript:intron_variant::…
BUB_BnJ	10	6956203	G	A:ENSMUSG00000000766:ENSMUST00000141897:Transcript:intron_variant&non_coding_transcript_variant::,A:ENSMUSG00000064065:ENSMUST00000078070:Transcript:intron_variant::,A:ENSMUSG00000064065:ENSMUST00000144622:Transcript:intron_variant&non_coding_transcript_variant::,A:ENSMUSG00000000766:ENSMUST00000135502:Transcript:intron_variant::,A:ENSMUSG00000000766:ENSMUST00000105615:Transcript:intron_variant::…
BUB_BnJ	10	6956294	G	A:ENSMUSG00000000766:ENSMUST00000141897:Transcript:intron_variant&non_coding_transcript_variant::,A:ENSMUSG00000064065:ENSMUST00000078070:Transcript:intron_variant::,A:ENSMUSG00000064065:ENSMUST00000144622:Transcript:intron_variant&non_coding_transcript_variant::,A:ENSMUSG00000000766:ENSMUST00000135502:Transcript:intron_variant::,A:ENSMUSG00000000766:ENSMUST00000105615:Transcript:intron_variant::…
BUB_BnJ	10	6956427	C	T:ENSMUSG00000000766:ENSMUST00000141897:Transcript:intron_variant&non_coding_transcript_variant::,T:ENSMUSG00000064065:ENSMUST00000078070:Transcript:intron_variant::,T:ENSMUSG00000064065:ENSMUST00000144622:Transcript:intron_variant&non_coding_transcript_variant::,T:ENSMUSG00000000766:ENSMUST00000135502:Transcript:intron_variant::,T:ENSMUSG00000000766:ENSMUST00000105615:Transcript:intron_variant::…
BUB_BnJ	10	6956504	C	T:ENSMUSG00000000766:ENSMUST00000141897:Transcript:intron_variant&non_coding_transcript_variant::,T:ENSMUSG00000064065:ENSMUST00000078070:Transcript:intron_variant::,T:ENSMUSG00000064065:ENSMUST00000144622:Transcript:intron_variant&non_coding_transcript_variant::,T:ENSMUSG00000000766:ENSMUST00000135502:Transcript:intron_variant::,T:ENSMUSG00000000766:ENSMUST00000105615:Transcript:intron_variant::…
BUB_BnJ	10	6956781	A	G:ENSMUSG00000000766:ENSMUST00000141897:Transcript:intron_variant&non_coding_transcript_variant::,G:ENSMUSG00000064065:ENSMUST00000078070:Transcript:intron_variant::,G:ENSMUSG00000064065:ENSMUST00000144622:Transcript:intron_variant&non_coding_transcript_variant::,G:ENSMUSG00000000766:ENSMUST00000135502:Transcript:intron_variant::,G:ENSMUSG00000000766:ENSMUST00000105615:Transcript:intron_variant::…
BUB_BnJ	10	6957454	G	T:ENSMUSG00000000766:ENSMUST00000141897:Transcript:intron_variant&non_coding_transcript_variant::,T:ENSMUSG00000064065:ENSMUST00000078070:Transcript:intron_variant::,T:ENSMUSG00000064065:ENSMUST00000144622:Transcript:intron_variant&non_coding_transcript_variant::,T:ENSMUSG00000000766:ENSMUST00000135502:Transcript:intron_variant::,T:ENSMUSG00000000766:ENSMUST00000105615:Transcript:intron_variant::…
BUB_BnJ	10	6957721	T	C:ENSMUSG00000000766:ENSMUST00000141897:Transcript:intron_variant&non_coding_transcript_variant::,C:ENSMUSG00000064065:ENSMUST00000078070:Transcript:intron_variant::,C:ENSMUSG00000064065:ENSMUST00000144622:Transcript:intron_variant&non_coding_transcript_variant::,C:ENSMUSG00000000766:ENSMUST00000135502:Transcript:intron_variant::,C:ENSMUSG00000000766:ENSMUST00000105615:Transcript:intron_variant::…
BUB_BnJ	10	6958613	C	T:ENSMUSG00000000766:ENSMUST00000141897:Transcript:intron_variant&non_coding_transcript_variant::,T:ENSMUSG00000064065:ENSMUST00000078070:Transcript:intron_variant::,T:ENSMUSG00000064065:ENSMUST00000144622:Transcript:intron_variant&non_coding_transcript_variant::,T:ENSMUSG00000000766:ENSMUST00000135502:Transcript:intron_variant::,T:ENSMUSG00000000766:ENSMUST00000105615:Transcript:intron_variant::…
BUB_BnJ	10	6959483	A	T:ENSMUSG00000000766:ENSMUST00000141897:Transcript:intron_variant&non_coding_transcript_variant::,T:ENSMUSG00000064065:ENSMUST00000078070:Transcript:intron_variant::,T:ENSMUSG00000064065:ENSMUST00000144622:Transcript:intron_variant&non_coding_transcript_variant::,T:ENSMUSG00000000766:ENSMUST00000135502:Transcript:intron_variant::,T:ENSMUSG00000000766:ENSMUST00000105615:Transcript:intron_variant::…
BUB_BnJ	10	6959484	A	T:ENSMUSG00000000766:ENSMUST00000141897:Transcript:intron_variant&non_coding_transcript_variant::,T:ENSMUSG00000064065:ENSMUST00000078070:Transcript:intron_variant::,T:ENSMUSG00000064065:ENSMUST00000144622:Transcript:intron_variant&non_coding_transcript_variant::,T:ENSMUSG00000000766:ENSMUST00000135502:Transcript:intron_variant::,T:ENSMUSG00000000766:ENSMUST00000105615:Transcript:intron_variant::…
BUB_BnJ	10	6963844	C	T:ENSMUSG00000000766:ENSMUST00000141897:Transcript:intron_variant&non_coding_transcript_variant::,T:ENSMUSG00000064065:ENSMUST00000078070:Transcript:intron_variant::,T:ENSMUSG00000064065:ENSMUST00000144622:Transcript:intron_variant&non_coding_transcript_variant::,T:ENSMUSG00000000766:ENSMUST00000135502:Transcript:intron_variant::,T:ENSMUSG00000000766:ENSMUST00000105615:Transcript:intron_variant::…
BUB_BnJ	10	6975796	T	G:ENSMUSG00000000766:ENSMUST00000141897:Transcript:intron_variant&non_coding_transcript_variant::,G:ENSMUSG00000064065:ENSMUST00000078070:Transcript:intron_variant::,G:ENSMUSG00000064065:ENSMUST00000144622:Transcript:intron_variant&non_coding_transcript_variant::,G:ENSMUSG00000000766:ENSMUST00000135502:Transcript:intron_variant::,G:ENSMUSG00000000766:ENSMUST00000105615:Transcript:intron_variant::…
BUB_BnJ	10	6980890	A	C:ENSMUSG00000000766:ENSMUST00000141897:Transcript:intron_variant&non_coding_transcript_variant::,C:ENSMUSG00000064065:ENSMUST00000078070:Transcript:upstream_gene_variant::,C:ENSMUSG00000064065:ENSMUST00000144622:Transcript:upstream_gene_variant::,C:ENSMUSG00000000766:ENSMUST00000135502:Transcript:downstream_gene_variant::,C:ENSMUSG00000000766:ENSMUST00000105615:Transcript:intron_variant::,C:ENSM…
BUB_BnJ	10	6981598	A	T:ENSMUSG00000000766:ENSMUST00000141897:Transcript:intron_variant&non_coding_transcript_variant::,T:ENSMUSG00000064065:ENSMUST00000078070:Transcript:upstream_gene_variant::,T:ENSMUSG00000064065:ENSMUST00000144622:Transcript:upstream_gene_variant::,T:ENSMUSG00000000766:ENSMUST00000135502:Transcript:downstream_gene_variant::,T:ENSMUSG00000000766:ENSMUST00000105615:Transcript:intron_variant::,T:ENSM…
BUB_BnJ	10	6985904	G	A:ENSMUSG00000064065:ENSMUST00000086896:Transcript:intron_variant::,A:ENSMUSG00000000766:ENSMUST00000141897:Transcript:intron_variant&non_coding_transcript_variant::,A:ENSMUSG00000000766:ENSMUST00000105611:Transcript:intron_variant::,A:ENSMUSG00000000766:ENSMUST00000129954:Transcript:intron_variant&NMD_transcript_variant::,A:ENSMUSG00000000766:ENSMUST00000063036:Transcript:intron_variant::,A:ENSM…
BUB_BnJ	10	6987649	G	T:ENSMUSG00000064065:ENSMUST00000086896:Transcript:intron_variant::,T:ENSMUSG00000000766:ENSMUST00000141897:Transcript:intron_variant&non_coding_transcript_variant::,T:ENSMUSG00000000766:ENSMUST00000105611:Transcript:intron_variant::,T:ENSMUSG00000000766:ENSMUST00000129954:Transcript:intron_variant&NMD_transcript_variant::,T:ENSMUSG00000000766:ENSMUST00000063036:Transcript:intron_variant::,T:ENSM…
BUB_BnJ	10	6988994	T	C:ENSMUSG00000064065:ENSMUST00000086896:Transcript:intron_variant::,C:ENSMUSG00000000766:ENSMUST00000141897:Transcript:intron_variant&non_coding_transcript_variant::,C:ENSMUSG00000000766:ENSMUST00000105611:Transcript:intron_variant::,C:ENSMUSG00000000766:ENSMUST00000129954:Transcript:intron_variant&NMD_transcript_variant::,C:ENSMUSG00000000766:ENSMUST00000063036:Transcript:intron_variant::,C:ENSM…
BUB_BnJ	10	6989161	T	G:ENSMUSG00000064065:ENSMUST00000086896:Transcript:intron_variant::,G:ENSMUSG00000000766:ENSMUST00000141897:Transcript:intron_variant&non_coding_transcript_variant::,G:ENSMUSG00000000766:ENSMUST00000105611:Transcript:intron_variant::,G:ENSMUSG00000000766:ENSMUST00000129954:Transcript:intron_variant&NMD_transcript_variant::,G:ENSMUSG00000000766:ENSMUST00000063036:Transcript:intron_variant::,G:ENSM…
BUB_BnJ	10	6989163	A	C:ENSMUSG00000064065:ENSMUST00000086896:Transcript:intron_variant::,C:ENSMUSG00000000766:ENSMUST00000141897:Transcript:intron_variant&non_coding_transcript_variant::,C:ENSMUSG00000000766:ENSMUST00000105611:Transcript:intron_variant::,C:ENSMUSG00000000766:ENSMUST00000129954:Transcript:intron_variant&NMD_transcript_variant::,C:ENSMUSG00000000766:ENSMUST00000063036:Transcript:intron_variant::,C:ENSM…
BUB_BnJ	10	6989176	G	A:ENSMUSG00000064065:ENSMUST00000086896:Transcript:intron_variant::,A:ENSMUSG00000000766:ENSMUST00000141897:Transcript:intron_variant&non_coding_transcript_variant::,A:ENSMUSG00000000766:ENSMUST00000105611:Transcript:intron_variant::,A:ENSMUSG00000000766:ENSMUST00000129954:Transcript:intron_variant&NMD_transcript_variant::,A:ENSMUSG00000000766:ENSMUST00000063036:Transcript:intron_variant::,A:ENSM…
BUB_BnJ	10	6990281	G	A:ENSMUSG00000064065:ENSMUST00000086896:Transcript:intron_variant::,A:ENSMUSG00000000766:ENSMUST00000141897:Transcript:intron_variant&non_coding_transcript_variant::,A:ENSMUSG00000000766:ENSMUST00000105611:Transcript:intron_variant::,A:ENSMUSG00000000766:ENSMUST00000129954:Transcript:intron_variant&NMD_transcript_variant::,A:ENSMUSG00000000766:ENSMUST00000063036:Transcript:intron_variant::,A:ENSM…
BUB_BnJ	10	6990301	C	T:ENSMUSG00000064065:ENSMUST00000086896:Transcript:intron_variant::,T:ENSMUSG00000000766:ENSMUST00000141897:Transcript:intron_variant&non_coding_transcript_variant::,T:ENSMUSG00000000766:ENSMUST00000105611:Transcript:intron_variant::,T:ENSMUSG00000000766:ENSMUST00000129954:Transcript:intron_variant&NMD_transcript_variant::,T:ENSMUSG00000000766:ENSMUST00000063036:Transcript:intron_variant::,T:ENSM…
BUB_BnJ	10	6990544	C	G:ENSMUSG00000064065:ENSMUST00000086896:Transcript:intron_variant::,G:ENSMUSG00000000766:ENSMUST00000141897:Transcript:intron_variant&non_coding_transcript_variant::,G:ENSMUSG00000000766:ENSMUST00000105611:Transcript:intron_variant::,G:ENSMUSG00000000766:ENSMUST00000129954:Transcript:intron_variant&NMD_transcript_variant::,G:ENSMUSG00000000766:ENSMUST00000063036:Transcript:intron_variant::,G:ENSM…
BUB_BnJ	10	6990587	G	A:ENSMUSG00000064065:ENSMUST00000086896:Transcript:intron_variant::,A:ENSMUSG00000000766:ENSMUST00000141897:Transcript:intron_variant&non_coding_transcript_variant::,A:ENSMUSG00000000766:ENSMUST00000105611:Transcript:intron_variant::,A:ENSMUSG00000000766:ENSMUST00000129954:Transcript:intron_variant&NMD_transcript_variant::,A:ENSMUSG00000000766:ENSMUST00000063036:Transcript:intron_variant::,A:ENSM…
BUB_BnJ	10	6990662	G	A:ENSMUSG00000064065:ENSMUST00000086896:Transcript:intron_variant::,A:ENSMUSG00000000766:ENSMUST00000141897:Transcript:intron_variant&non_coding_transcript_variant::,A:ENSMUSG00000000766:ENSMUST00000105611:Transcript:intron_variant::,A:ENSMUSG00000000766:ENSMUST00000129954:Transcript:intron_variant&NMD_transcript_variant::,A:ENSMUSG00000000766:ENSMUST00000063036:Transcript:intron_variant::,A:ENSM…
BUB_BnJ	10	6991076	G	A:ENSMUSG00000064065:ENSMUST00000086896:Transcript:intron_variant::,A:ENSMUSG00000000766:ENSMUST00000141897:Transcript:intron_variant&non_coding_transcript_variant::,A:ENSMUSG00000000766:ENSMUST00000105611:Transcript:intron_variant::,A:ENSMUSG00000000766:ENSMUST00000129954:Transcript:intron_variant&NMD_transcript_variant::,A:ENSMUSG00000000766:ENSMUST00000063036:Transcript:intron_variant::,A:ENSM…
BUB_BnJ	10	6991222	A	T:ENSMUSG00000064065:ENSMUST00000086896:Transcript:intron_variant::,T:ENSMUSG00000000766:ENSMUST00000141897:Transcript:intron_variant&non_coding_transcript_variant::,T:ENSMUSG00000000766:ENSMUST00000105611:Transcript:intron_variant::,T:ENSMUSG00000000766:ENSMUST00000129954:Transcript:intron_variant&NMD_transcript_variant::,T:ENSMUSG00000000766:ENSMUST00000063036:Transcript:intron_variant::,T:ENSM…
BUB_BnJ	10	6991440	C	T:ENSMUSG00000064065:ENSMUST00000086896:Transcript:intron_variant::,T:ENSMUSG00000000766:ENSMUST00000141897:Transcript:intron_variant&non_coding_transcript_variant::,T:ENSMUSG00000000766:ENSMUST00000105611:Transcript:intron_variant::,T:ENSMUSG00000000766:ENSMUST00000129954:Transcript:intron_variant&NMD_transcript_variant::,T:ENSMUSG00000000766:ENSMUST00000063036:Transcript:intron_variant::,T:ENSM…
BUB_BnJ	10	6992264	T	C:ENSMUSG00000064065:ENSMUST00000086896:Transcript:intron_variant::,C:ENSMUSG00000000766:ENSMUST00000141897:Transcript:intron_variant&non_coding_transcript_variant::,C:ENSMUSG00000000766:ENSMUST00000105611:Transcript:intron_variant::,C:ENSMUSG00000000766:ENSMUST00000129954:Transcript:intron_variant&NMD_transcript_variant::,C:ENSMUSG00000000766:ENSMUST00000063036:Transcript:intron_variant::,C:ENSM…
BUB_BnJ	10	6992459	C	A:ENSMUSG00000064065:ENSMUST00000086896:Transcript:intron_variant::,A:ENSMUSG00000000766:ENSMUST00000141897:Transcript:intron_variant&non_coding_transcript_variant::,A:ENSMUSG00000000766:ENSMUST00000105611:Transcript:intron_variant::,A:ENSMUSG00000000766:ENSMUST00000129954:Transcript:intron_variant&NMD_transcript_variant::,A:ENSMUSG00000000766:ENSMUST00000063036:Transcript:intron_variant::,A:ENSM…
BUB_BnJ	10	6993072	A	G:ENSMUSG00000064065:ENSMUST00000086896:Transcript:intron_variant::,G:ENSMUSG00000000766:ENSMUST00000141897:Transcript:intron_variant&non_coding_transcript_variant::,G:ENSMUSG00000000766:ENSMUST00000105611:Transcript:intron_variant::,G:ENSMUSG00000000766:ENSMUST00000129954:Transcript:intron_variant&NMD_transcript_variant::,G:ENSMUSG00000000766:ENSMUST00000063036:Transcript:intron_variant::,G:ENSM…
BUB_BnJ	10	6993667	T	A:ENSMUSG00000064065:ENSMUST00000086896:Transcript:intron_variant::,A:ENSMUSG00000000766:ENSMUST00000141897:Transcript:intron_variant&non_coding_transcript_variant::,A:ENSMUSG00000000766:ENSMUST00000105611:Transcript:intron_variant::,A:ENSMUSG00000000766:ENSMUST00000129954:Transcript:intron_variant&NMD_transcript_variant::,A:ENSMUSG00000000766:ENSMUST00000063036:Transcript:intron_variant::,A:ENSM…
BUB_BnJ	10	6993756	G	A:ENSMUSG00000064065:ENSMUST00000086896:Transcript:intron_variant::,A:ENSMUSG00000000766:ENSMUST00000141897:Transcript:intron_variant&non_coding_transcript_variant::,A:ENSMUSG00000000766:ENSMUST00000105611:Transcript:intron_variant::,A:ENSMUSG00000000766:ENSMUST00000129954:Transcript:intron_variant&NMD_transcript_variant::,A:ENSMUSG00000000766:ENSMUST00000063036:Transcript:intron_variant::,A:ENSM…
BUB_BnJ	10	6994661	A	T:ENSMUSG00000064065:ENSMUST00000086896:Transcript:intron_variant::,T:ENSMUSG00000000766:ENSMUST00000141897:Transcript:intron_variant&non_coding_transcript_variant::,T:ENSMUSG00000000766:ENSMUST00000105611:Transcript:intron_variant::,T:ENSMUSG00000000766:ENSMUST00000129954:Transcript:intron_variant&NMD_transcript_variant::,T:ENSMUSG00000000766:ENSMUST00000063036:Transcript:intron_variant::,T:ENSM…
BUB_BnJ	10	6996450	G	A:ENSMUSG00000064065:ENSMUST00000086896:Transcript:intron_variant::,A:ENSMUSG00000000766:ENSMUST00000141897:Transcript:intron_variant&non_coding_transcript_variant::,A:ENSMUSG00000000766:ENSMUST00000105611:Transcript:intron_variant::,A:ENSMUSG00000000766:ENSMUST00000129954:Transcript:intron_variant&NMD_transcript_variant::,A:ENSMUSG00000000766:ENSMUST00000063036:Transcript:intron_variant::,A:ENSM…
BUB_BnJ	10	6996480	G	A:ENSMUSG00000064065:ENSMUST00000086896:Transcript:intron_variant::,A:ENSMUSG00000000766:ENSMUST00000141897:Transcript:intron_variant&non_coding_transcript_variant::,A:ENSMUSG00000000766:ENSMUST00000105611:Transcript:intron_variant::,A:ENSMUSG00000000766:ENSMUST00000129954:Transcript:intron_variant&NMD_transcript_variant::,A:ENSMUSG00000000766:ENSMUST00000063036:Transcript:intron_variant::,A:ENSM…
BUB_BnJ	10	6997678	T	A:ENSMUSG00000064065:ENSMUST00000086896:Transcript:intron_variant::,A:ENSMUSG00000000766:ENSMUST00000141897:Transcript:intron_variant&non_coding_transcript_variant::,A:ENSMUSG00000000766:ENSMUST00000105611:Transcript:intron_variant::,A:ENSMUSG00000000766:ENSMUST00000129954:Transcript:intron_variant&NMD_transcript_variant::,A:ENSMUSG00000000766:ENSMUST00000063036:Transcript:intron_variant::,A:ENSM…
BUB_BnJ	10	6998487	A	G:ENSMUSG00000064065:ENSMUST00000086896:Transcript:intron_variant::,G:ENSMUSG00000000766:ENSMUST00000141897:Transcript:intron_variant&non_coding_transcript_variant::,G:ENSMUSG00000000766:ENSMUST00000105611:Transcript:intron_variant::,G:ENSMUSG00000000766:ENSMUST00000129954:Transcript:intron_variant&NMD_transcript_variant::,G:ENSMUSG00000000766:ENSMUST00000063036:Transcript:intron_variant::,G:ENSM…
BUB_BnJ	10	7002708	G	A:ENSMUSG00000064065:ENSMUST00000086896:Transcript:intron_variant::,A:ENSMUSG00000000766:ENSMUST00000141897:Transcript:intron_variant&non_coding_transcript_variant::,A:ENSMUSG00000000766:ENSMUST00000105611:Transcript:intron_variant::,A:ENSMUSG00000000766:ENSMUST00000129954:Transcript:intron_variant&NMD_transcript_variant::,A:ENSMUSG00000000766:ENSMUST00000063036:Transcript:intron_variant::,A:ENSM…
BUB_BnJ	10	7005941	G	A:ENSMUSG00000064065:ENSMUST00000086896:Transcript:intron_variant::,A:ENSMUSG00000000766:ENSMUST00000141897:Transcript:intron_variant&non_coding_transcript_variant::,A:ENSMUSG00000000766:ENSMUST00000105611:Transcript:intron_variant::,A:ENSMUSG00000000766:ENSMUST00000129954:Transcript:intron_variant&NMD_transcript_variant::,A:ENSMUSG00000000766:ENSMUST00000063036:Transcript:intron_variant::,A:ENSM…
BUB_BnJ	10	7006333	T	A:ENSMUSG00000064065:ENSMUST00000086896:Transcript:intron_variant::,A:ENSMUSG00000000766:ENSMUST00000141897:Transcript:intron_variant&non_coding_transcript_variant::,A:ENSMUSG00000000766:ENSMUST00000105611:Transcript:intron_variant::,A:ENSMUSG00000000766:ENSMUST00000129954:Transcript:intron_variant&NMD_transcript_variant::,A:ENSMUSG00000000766:ENSMUST00000063036:Transcript:intron_variant::,A:ENSM…
BUB_BnJ	10	7012403	G	T:ENSMUSG00000064065:ENSMUST00000086896:Transcript:intron_variant::,T:ENSMUSG00000000766:ENSMUST00000141897:Transcript:intron_variant&non_coding_transcript_variant::,T:ENSMUSG00000000766:ENSMUST00000105611:Transcript:intron_variant::,T:ENSMUSG00000000766:ENSMUST00000129954:Transcript:intron_variant&NMD_transcript_variant::,T:ENSMUSG00000000766:ENSMUST00000063036:Transcript:intron_variant::,T:ENSM…
BUB_BnJ	10	7012659	G	A:ENSMUSG00000064065:ENSMUST00000086896:Transcript:intron_variant::,A:ENSMUSG00000000766:ENSMUST00000141897:Transcript:intron_variant&non_coding_transcript_variant::,A:ENSMUSG00000000766:ENSMUST00000105611:Transcript:intron_variant::,A:ENSMUSG00000000766:ENSMUST00000129954:Transcript:intron_variant&NMD_transcript_variant::,A:ENSMUSG00000000766:ENSMUST00000063036:Transcript:intron_variant::,A:ENSM…
BUB_BnJ	10	7015160	G	T:ENSMUSG00000064065:ENSMUST00000086896:Transcript:intron_variant::,T:ENSMUSG00000000766:ENSMUST00000141897:Transcript:intron_variant&non_coding_transcript_variant::,T:ENSMUSG00000000766:ENSMUST00000105611:Transcript:intron_variant::,T:ENSMUSG00000000766:ENSMUST00000129954:Transcript:intron_variant&NMD_transcript_variant::,T:ENSMUSG00000000766:ENSMUST00000063036:Transcript:intron_variant::,T:ENSM…
BUB_BnJ	10	7016606	C	T:ENSMUSG00000064065:ENSMUST00000086896:Transcript:intron_variant::,T:ENSMUSG00000000766:ENSMUST00000141897:Transcript:intron_variant&non_coding_transcript_variant::,T:ENSMUSG00000000766:ENSMUST00000105611:Transcript:intron_variant::,T:ENSMUSG00000000766:ENSMUST00000129954:Transcript:intron_variant&NMD_transcript_variant::,T:ENSMUSG00000000766:ENSMUST00000063036:Transcript:intron_variant::,T:ENSM…
BUB_BnJ	10	7016614	G	A:ENSMUSG00000064065:ENSMUST00000086896:Transcript:intron_variant::,A:ENSMUSG00000000766:ENSMUST00000141897:Transcript:intron_variant&non_coding_transcript_variant::,A:ENSMUSG00000000766:ENSMUST00000105611:Transcript:intron_variant::,A:ENSMUSG00000000766:ENSMUST00000129954:Transcript:intron_variant&NMD_transcript_variant::,A:ENSMUSG00000000766:ENSMUST00000063036:Transcript:intron_variant::,A:ENSM…
BUB_BnJ	10	7016619	G	T:ENSMUSG00000064065:ENSMUST00000086896:Transcript:intron_variant::,T:ENSMUSG00000000766:ENSMUST00000141897:Transcript:intron_variant&non_coding_transcript_variant::,T:ENSMUSG00000000766:ENSMUST00000105611:Transcript:intron_variant::,T:ENSMUSG00000000766:ENSMUST00000129954:Transcript:intron_variant&NMD_transcript_variant::,T:ENSMUSG00000000766:ENSMUST00000063036:Transcript:intron_variant::,T:ENSM…
BUB_BnJ	10	7017657	G	T:ENSMUSG00000064065:ENSMUST00000086896:Transcript:intron_variant::,T:ENSMUSG00000000766:ENSMUST00000141897:Transcript:intron_variant&non_coding_transcript_variant::,T:ENSMUSG00000000766:ENSMUST00000105611:Transcript:intron_variant::,T:ENSMUSG00000000766:ENSMUST00000129954:Transcript:intron_variant&NMD_transcript_variant::,T:ENSMUSG00000000766:ENSMUST00000063036:Transcript:intron_variant::,T:ENSM…
BUB_BnJ	10	7018702	A	C:ENSMUSG00000064065:ENSMUST00000086896:Transcript:intron_variant::,C:ENSMUSG00000000766:ENSMUST00000141897:Transcript:intron_variant&non_coding_transcript_variant::,C:ENSMUSG00000000766:ENSMUST00000105611:Transcript:intron_variant::,C:ENSMUSG00000000766:ENSMUST00000129954:Transcript:intron_variant&NMD_transcript_variant::,C:ENSMUSG00000000766:ENSMUST00000063036:Transcript:intron_variant::,C:ENSM…
BUB_BnJ	10	7020646	C	T:ENSMUSG00000064065:ENSMUST00000086896:Transcript:intron_variant::,T:ENSMUSG00000000766:ENSMUST00000141897:Transcript:intron_variant&non_coding_transcript_variant::,T:ENSMUSG00000000766:ENSMUST00000105611:Transcript:intron_variant::,T:ENSMUSG00000000766:ENSMUST00000129954:Transcript:intron_variant&NMD_transcript_variant::,T:ENSMUSG00000000766:ENSMUST00000063036:Transcript:intron_variant::,T:ENSM…
BUB_BnJ	10	7021215	T	C:ENSMUSG00000064065:ENSMUST00000086896:Transcript:intron_variant::,C:ENSMUSG00000000766:ENSMUST00000141897:Transcript:intron_variant&non_coding_transcript_variant::,C:ENSMUSG00000000766:ENSMUST00000105611:Transcript:intron_variant::,C:ENSMUSG00000000766:ENSMUST00000129954:Transcript:intron_variant&NMD_transcript_variant::,C:ENSMUSG00000000766:ENSMUST00000063036:Transcript:intron_variant::,C:ENSM…
BUB_BnJ	10	7021718	A	T:ENSMUSG00000064065:ENSMUST00000086896:Transcript:intron_variant::,T:ENSMUSG00000000766:ENSMUST00000141897:Transcript:intron_variant&non_coding_transcript_variant::,T:ENSMUSG00000000766:ENSMUST00000105611:Transcript:intron_variant::,T:ENSMUSG00000000766:ENSMUST00000129954:Transcript:intron_variant&NMD_transcript_variant::,T:ENSMUSG00000000766:ENSMUST00000063036:Transcript:intron_variant::,T:ENSM…
BUB_BnJ	10	7021803	C	T:ENSMUSG00000064065:ENSMUST00000086896:Transcript:intron_variant::,T:ENSMUSG00000000766:ENSMUST00000141897:Transcript:intron_variant&non_coding_transcript_variant::,T:ENSMUSG00000000766:ENSMUST00000105611:Transcript:intron_variant::,T:ENSMUSG00000000766:ENSMUST00000129954:Transcript:intron_variant&NMD_transcript_variant::,T:ENSMUSG00000000766:ENSMUST00000063036:Transcript:intron_variant::,T:ENSM…
BUB_BnJ	10	7022392	C	T:ENSMUSG00000064065:ENSMUST00000086896:Transcript:intron_variant::,T:ENSMUSG00000000766:ENSMUST00000141897:Transcript:intron_variant&non_coding_transcript_variant::,T:ENSMUSG00000000766:ENSMUST00000105611:Transcript:intron_variant::,T:ENSMUSG00000000766:ENSMUST00000129954:Transcript:intron_variant&NMD_transcript_variant::,T:ENSMUSG00000000766:ENSMUST00000063036:Transcript:intron_variant::,T:ENSM…
BUB_BnJ	10	7022434	C	T:ENSMUSG00000064065:ENSMUST00000086896:Transcript:intron_variant::,T:ENSMUSG00000000766:ENSMUST00000141897:Transcript:intron_variant&non_coding_transcript_variant::,T:ENSMUSG00000000766:ENSMUST00000105611:Transcript:intron_variant::,T:ENSMUSG00000000766:ENSMUST00000129954:Transcript:intron_variant&NMD_transcript_variant::,T:ENSMUSG00000000766:ENSMUST00000063036:Transcript:intron_variant::,T:ENSM…
BUB_BnJ	10	7022833	T	C:ENSMUSG00000064065:ENSMUST00000086896:Transcript:intron_variant::,C:ENSMUSG00000000766:ENSMUST00000141897:Transcript:intron_variant&non_coding_transcript_variant::,C:ENSMUSG00000000766:ENSMUST00000105611:Transcript:intron_variant::,C:ENSMUSG00000000766:ENSMUST00000129954:Transcript:intron_variant&NMD_transcript_variant::,C:ENSMUSG00000000766:ENSMUST00000063036:Transcript:intron_variant::,C:ENSM…
BUB_BnJ	10	7022869	A	C:ENSMUSG00000064065:ENSMUST00000086896:Transcript:intron_variant::,C:ENSMUSG00000000766:ENSMUST00000141897:Transcript:intron_variant&non_coding_transcript_variant::,C:ENSMUSG00000000766:ENSMUST00000105611:Transcript:intron_variant::,C:ENSMUSG00000000766:ENSMUST00000129954:Transcript:intron_variant&NMD_transcript_variant::,C:ENSMUSG00000000766:ENSMUST00000063036:Transcript:intron_variant::,C:ENSM…
BUB_BnJ	10	7023281	A	T:ENSMUSG00000064065:ENSMUST00000086896:Transcript:intron_variant::,T:ENSMUSG00000000766:ENSMUST00000141897:Transcript:intron_variant&non_coding_transcript_variant::,T:ENSMUSG00000000766:ENSMUST00000105611:Transcript:intron_variant::,T:ENSMUSG00000000766:ENSMUST00000129954:Transcript:intron_variant&NMD_transcript_variant::,T:ENSMUSG00000000766:ENSMUST00000063036:Transcript:intron_variant::,T:ENSM…
BUB_BnJ	10	7025026	T	C:ENSMUSG00000064065:ENSMUST00000086896:Transcript:intron_variant::,C:ENSMUSG00000000766:ENSMUST00000141897:Transcript:intron_variant&non_coding_transcript_variant::,C:ENSMUSG00000000766:ENSMUST00000105611:Transcript:intron_variant::,C:ENSMUSG00000000766:ENSMUST00000129954:Transcript:intron_variant&NMD_transcript_variant::,C:ENSMUSG00000000766:ENSMUST00000063036:Transcript:intron_variant::,C:ENSM…
BUB_BnJ	10	7026521	C	A:ENSMUSG00000064065:ENSMUST00000086896:Transcript:intron_variant::,A:ENSMUSG00000000766:ENSMUST00000141897:Transcript:intron_variant&non_coding_transcript_variant::,A:ENSMUSG00000000766:ENSMUST00000105611:Transcript:intron_variant::,A:ENSMUSG00000000766:ENSMUST00000129954:Transcript:intron_variant&NMD_transcript_variant::,A:ENSMUSG00000000766:ENSMUST00000063036:Transcript:intron_variant::,A:ENSM…
BUB_BnJ	10	7026721	A	G:ENSMUSG00000064065:ENSMUST00000086896:Transcript:intron_variant::,G:ENSMUSG00000000766:ENSMUST00000141897:Transcript:intron_variant&non_coding_transcript_variant::,G:ENSMUSG00000000766:ENSMUST00000105611:Transcript:intron_variant::,G:ENSMUSG00000000766:ENSMUST00000129954:Transcript:intron_variant&NMD_transcript_variant::,G:ENSMUSG00000000766:ENSMUST00000063036:Transcript:intron_variant::,G:ENSM…
BUB_BnJ	10	7026889	G	A:ENSMUSG00000064065:ENSMUST00000086896:Transcript:intron_variant::,A:ENSMUSG00000000766:ENSMUST00000141897:Transcript:intron_variant&non_coding_transcript_variant::,A:ENSMUSG00000000766:ENSMUST00000105611:Transcript:intron_variant::,A:ENSMUSG00000000766:ENSMUST00000129954:Transcript:intron_variant&NMD_transcript_variant::,A:ENSMUSG00000000766:ENSMUST00000063036:Transcript:intron_variant::,A:ENSM…
BUB_BnJ	10	7027207	G	A:ENSMUSG00000064065:ENSMUST00000086896:Transcript:intron_variant::,A:ENSMUSG00000000766:ENSMUST00000141897:Transcript:intron_variant&non_coding_transcript_variant::,A:ENSMUSG00000000766:ENSMUST00000105611:Transcript:intron_variant::,A:ENSMUSG00000000766:ENSMUST00000129954:Transcript:intron_variant&NMD_transcript_variant::,A:ENSMUSG00000000766:ENSMUST00000063036:Transcript:intron_variant::,A:ENSM…
BUB_BnJ	10	7027615	A	T:ENSMUSG00000064065:ENSMUST00000086896:Transcript:intron_variant::,T:ENSMUSG00000000766:ENSMUST00000141897:Transcript:intron_variant&non_coding_transcript_variant::,T:ENSMUSG00000000766:ENSMUST00000105611:Transcript:intron_variant::,T:ENSMUSG00000000766:ENSMUST00000129954:Transcript:intron_variant&NMD_transcript_variant::,T:ENSMUSG00000000766:ENSMUST00000063036:Transcript:intron_variant::,T:ENSM…
BUB_BnJ	10	7028030	C	G:ENSMUSG00000064065:ENSMUST00000086896:Transcript:intron_variant::,G:ENSMUSG00000000766:ENSMUST00000141897:Transcript:intron_variant&non_coding_transcript_variant::,G:ENSMUSG00000000766:ENSMUST00000105611:Transcript:intron_variant::,G:ENSMUSG00000000766:ENSMUST00000129954:Transcript:intron_variant&NMD_transcript_variant::,G:ENSMUSG00000000766:ENSMUST00000063036:Transcript:intron_variant::,G:ENSM…
BUB_BnJ	10	7028155	C	T:ENSMUSG00000064065:ENSMUST00000086896:Transcript:intron_variant::,T:ENSMUSG00000000766:ENSMUST00000141897:Transcript:intron_variant&non_coding_transcript_variant::,T:ENSMUSG00000000766:ENSMUST00000105611:Transcript:intron_variant::,T:ENSMUSG00000000766:ENSMUST00000129954:Transcript:intron_variant&NMD_transcript_variant::,T:ENSMUSG00000000766:ENSMUST00000063036:Transcript:intron_variant::,T:ENSM…
BUB_BnJ	10	7028761	G	A:ENSMUSG00000064065:ENSMUST00000086896:Transcript:intron_variant::,A:ENSMUSG00000000766:ENSMUST00000141897:Transcript:intron_variant&non_coding_transcript_variant::,A:ENSMUSG00000000766:ENSMUST00000105611:Transcript:intron_variant::,A:ENSMUSG00000000766:ENSMUST00000129954:Transcript:intron_variant&NMD_transcript_variant::,A:ENSMUSG00000000766:ENSMUST00000063036:Transcript:intron_variant::,A:ENSM…
BUB_BnJ	10	7028970	T	A:ENSMUSG00000064065:ENSMUST00000086896:Transcript:intron_variant::,A:ENSMUSG00000000766:ENSMUST00000141897:Transcript:intron_variant&non_coding_transcript_variant::,A:ENSMUSG00000000766:ENSMUST00000105611:Transcript:intron_variant::,A:ENSMUSG00000000766:ENSMUST00000129954:Transcript:intron_variant&NMD_transcript_variant::,A:ENSMUSG00000000766:ENSMUST00000063036:Transcript:intron_variant::,A:ENSM…
BUB_BnJ	10	7029147	C	A:ENSMUSG00000064065:ENSMUST00000086896:Transcript:intron_variant::,A:ENSMUSG00000000766:ENSMUST00000141897:Transcript:intron_variant&non_coding_transcript_variant::,A:ENSMUSG00000000766:ENSMUST00000105611:Transcript:intron_variant::,A:ENSMUSG00000000766:ENSMUST00000129954:Transcript:intron_variant&NMD_transcript_variant::,A:ENSMUSG00000000766:ENSMUST00000063036:Transcript:intron_variant::,A:ENSM…
BUB_BnJ	10	7029678	C	T:ENSMUSG00000064065:ENSMUST00000086896:Transcript:intron_variant::,T:ENSMUSG00000000766:ENSMUST00000141897:Transcript:intron_variant&non_coding_transcript_variant::,T:ENSMUSG00000000766:ENSMUST00000105611:Transcript:intron_variant::,T:ENSMUSG00000000766:ENSMUST00000129954:Transcript:intron_variant&NMD_transcript_variant::,T:ENSMUSG00000000766:ENSMUST00000063036:Transcript:intron_variant::,T:ENSM…
BUB_BnJ	10	7029873	C	T:ENSMUSG00000064065:ENSMUST00000086896:Transcript:intron_variant::,T:ENSMUSG00000000766:ENSMUST00000141897:Transcript:intron_variant&non_coding_transcript_variant::,T:ENSMUSG00000000766:ENSMUST00000105611:Transcript:intron_variant::,T:ENSMUSG00000000766:ENSMUST00000129954:Transcript:intron_variant&NMD_transcript_variant::,T:ENSMUSG00000000766:ENSMUST00000063036:Transcript:intron_variant::,T:ENSM…
BUB_BnJ	10	7030035	A	G:ENSMUSG00000064065:ENSMUST00000086896:Transcript:intron_variant::,G:ENSMUSG00000000766:ENSMUST00000141897:Transcript:intron_variant&non_coding_transcript_variant::,G:ENSMUSG00000000766:ENSMUST00000105611:Transcript:intron_variant::,G:ENSMUSG00000000766:ENSMUST00000129954:Transcript:intron_variant&NMD_transcript_variant::,G:ENSMUSG00000000766:ENSMUST00000063036:Transcript:intron_variant::,G:ENSM…
BUB_BnJ	10	7030762	T	C:ENSMUSG00000064065:ENSMUST00000086896:Transcript:intron_variant::,C:ENSMUSG00000000766:ENSMUST00000141897:Transcript:intron_variant&non_coding_transcript_variant::,C:ENSMUSG00000000766:ENSMUST00000105611:Transcript:intron_variant::,C:ENSMUSG00000000766:ENSMUST00000129954:Transcript:intron_variant&NMD_transcript_variant::,C:ENSMUSG00000000766:ENSMUST00000063036:Transcript:intron_variant::,C:ENSM…
BUB_BnJ	10	7031210	A	G:ENSMUSG00000064065:ENSMUST00000086896:Transcript:intron_variant::,G:ENSMUSG00000000766:ENSMUST00000141897:Transcript:intron_variant&non_coding_transcript_variant::,G:ENSMUSG00000000766:ENSMUST00000105611:Transcript:intron_variant::,G:ENSMUSG00000000766:ENSMUST00000129954:Transcript:intron_variant&NMD_transcript_variant::,G:ENSMUSG00000000766:ENSMUST00000063036:Transcript:intron_variant::,G:ENSM…
BUB_BnJ	10	7031466	T	C:ENSMUSG00000064065:ENSMUST00000086896:Transcript:intron_variant::,C:ENSMUSG00000000766:ENSMUST00000141897:Transcript:intron_variant&non_coding_transcript_variant::,C:ENSMUSG00000000766:ENSMUST00000105611:Transcript:intron_variant::,C:ENSMUSG00000000766:ENSMUST00000129954:Transcript:intron_variant&NMD_transcript_variant::,C:ENSMUSG00000000766:ENSMUST00000063036:Transcript:intron_variant::,C:ENSM…
BUB_BnJ	10	7031989	G	A:ENSMUSG00000064065:ENSMUST00000086896:Transcript:intron_variant::,A:ENSMUSG00000000766:ENSMUST00000141897:Transcript:intron_variant&non_coding_transcript_variant::,A:ENSMUSG00000000766:ENSMUST00000105611:Transcript:intron_variant::,A:ENSMUSG00000000766:ENSMUST00000129954:Transcript:intron_variant&NMD_transcript_variant::,A:ENSMUSG00000000766:ENSMUST00000063036:Transcript:intron_variant::,A:ENSM…
BUB_BnJ	10	7032530	G	A:ENSMUSG00000064065:ENSMUST00000086896:Transcript:intron_variant::,A:ENSMUSG00000000766:ENSMUST00000141897:Transcript:intron_variant&non_coding_transcript_variant::,A:ENSMUSG00000000766:ENSMUST00000105611:Transcript:intron_variant::,A:ENSMUSG00000000766:ENSMUST00000129954:Transcript:intron_variant&NMD_transcript_variant::,A:ENSMUSG00000000766:ENSMUST00000063036:Transcript:intron_variant::,A:ENSM…
BUB_BnJ	10	7033135	C	G:ENSMUSG00000064065:ENSMUST00000086896:Transcript:intron_variant::,G:ENSMUSG00000000766:ENSMUST00000141897:Transcript:intron_variant&non_coding_transcript_variant::,G:ENSMUSG00000000766:ENSMUST00000105611:Transcript:intron_variant::,G:ENSMUSG00000000766:ENSMUST00000129954:Transcript:intron_variant&NMD_transcript_variant::,G:ENSMUSG00000000766:ENSMUST00000063036:Transcript:intron_variant::,G:ENSM…
BUB_BnJ	10	7033285	T	C:ENSMUSG00000064065:ENSMUST00000086896:Transcript:intron_variant::,C:ENSMUSG00000000766:ENSMUST00000141897:Transcript:intron_variant&non_coding_transcript_variant::,C:ENSMUSG00000000766:ENSMUST00000105611:Transcript:intron_variant::,C:ENSMUSG00000000766:ENSMUST00000129954:Transcript:intron_variant&NMD_transcript_variant::,C:ENSMUSG00000000766:ENSMUST00000063036:Transcript:intron_variant::,C:ENSM…
BUB_BnJ	10	7033341	C	T:ENSMUSG00000064065:ENSMUST00000086896:Transcript:intron_variant::,T:ENSMUSG00000000766:ENSMUST00000141897:Transcript:intron_variant&non_coding_transcript_variant::,T:ENSMUSG00000000766:ENSMUST00000105611:Transcript:intron_variant::,T:ENSMUSG00000000766:ENSMUST00000129954:Transcript:intron_variant&NMD_transcript_variant::,T:ENSMUSG00000000766:ENSMUST00000063036:Transcript:intron_variant::,T:ENSM…
BUB_BnJ	10	7033475	G	A:ENSMUSG00000064065:ENSMUST00000086896:Transcript:intron_variant::,A:ENSMUSG00000000766:ENSMUST00000141897:Transcript:intron_variant&non_coding_transcript_variant::,A:ENSMUSG00000000766:ENSMUST00000105611:Transcript:intron_variant::,A:ENSMUSG00000000766:ENSMUST00000129954:Transcript:intron_variant&NMD_transcript_variant::,A:ENSMUSG00000000766:ENSMUST00000063036:Transcript:intron_variant::,A:ENSM…
BUB_BnJ	10	7033865	G	A:ENSMUSG00000064065:ENSMUST00000086896:Transcript:intron_variant::,A:ENSMUSG00000000766:ENSMUST00000141897:Transcript:intron_variant&non_coding_transcript_variant::,A:ENSMUSG00000000766:ENSMUST00000105611:Transcript:intron_variant::,A:ENSMUSG00000000766:ENSMUST00000129954:Transcript:intron_variant&NMD_transcript_variant::,A:ENSMUSG00000000766:ENSMUST00000063036:Transcript:intron_variant::,A:ENSM…
BUB_BnJ	10	7034701	A	T:ENSMUSG00000064065:ENSMUST00000086896:Transcript:intron_variant::,T:ENSMUSG00000000766:ENSMUST00000141897:Transcript:intron_variant&non_coding_transcript_variant::,T:ENSMUSG00000000766:ENSMUST00000105611:Transcript:intron_variant::,T:ENSMUSG00000000766:ENSMUST00000129954:Transcript:intron_variant&NMD_transcript_variant::,T:ENSMUSG00000000766:ENSMUST00000063036:Transcript:intron_variant::,T:ENSM…
BUB_BnJ	10	7034813	C	T:ENSMUSG00000064065:ENSMUST00000086896:Transcript:intron_variant::,T:ENSMUSG00000000766:ENSMUST00000141897:Transcript:intron_variant&non_coding_transcript_variant::,T:ENSMUSG00000000766:ENSMUST00000105611:Transcript:intron_variant::,T:ENSMUSG00000000766:ENSMUST00000129954:Transcript:intron_variant&NMD_transcript_variant::,T:ENSMUSG00000000766:ENSMUST00000063036:Transcript:intron_variant::,T:ENSM…
BUB_BnJ	10	7034844	G	T:ENSMUSG00000064065:ENSMUST00000086896:Transcript:intron_variant::,T:ENSMUSG00000000766:ENSMUST00000141897:Transcript:intron_variant&non_coding_transcript_variant::,T:ENSMUSG00000000766:ENSMUST00000105611:Transcript:intron_variant::,T:ENSMUSG00000000766:ENSMUST00000129954:Transcript:intron_variant&NMD_transcript_variant::,T:ENSMUSG00000000766:ENSMUST00000063036:Transcript:intron_variant::,T:ENSM…
BUB_BnJ	10	7034845	A	T:ENSMUSG00000064065:ENSMUST00000086896:Transcript:intron_variant::,T:ENSMUSG00000000766:ENSMUST00000141897:Transcript:intron_variant&non_coding_transcript_variant::,T:ENSMUSG00000000766:ENSMUST00000105611:Transcript:intron_variant::,T:ENSMUSG00000000766:ENSMUST00000129954:Transcript:intron_variant&NMD_transcript_variant::,T:ENSMUSG00000000766:ENSMUST00000063036:Transcript:intron_variant::,T:ENSM…
BUB_BnJ	10	7035218	T	A:ENSMUSG00000064065:ENSMUST00000086896:Transcript:intron_variant::,A:ENSMUSG00000000766:ENSMUST00000141897:Transcript:intron_variant&non_coding_transcript_variant::,A:ENSMUSG00000000766:ENSMUST00000105611:Transcript:intron_variant::,A:ENSMUSG00000000766:ENSMUST00000129954:Transcript:intron_variant&NMD_transcript_variant::,A:ENSMUSG00000000766:ENSMUST00000063036:Transcript:intron_variant::,A:ENSM…
BUB_BnJ	10	7035332	C	T:ENSMUSG00000064065:ENSMUST00000086896:Transcript:intron_variant::,T:ENSMUSG00000000766:ENSMUST00000141897:Transcript:intron_variant&non_coding_transcript_variant::,T:ENSMUSG00000000766:ENSMUST00000105611:Transcript:intron_variant::,T:ENSMUSG00000000766:ENSMUST00000129954:Transcript:intron_variant&NMD_transcript_variant::,T:ENSMUSG00000000766:ENSMUST00000063036:Transcript:intron_variant::,T:ENSM…
BUB_BnJ	10	7035398	C	T:ENSMUSG00000064065:ENSMUST00000086896:Transcript:intron_variant::,T:ENSMUSG00000000766:ENSMUST00000141897:Transcript:intron_variant&non_coding_transcript_variant::,T:ENSMUSG00000000766:ENSMUST00000105611:Transcript:intron_variant::,T:ENSMUSG00000000766:ENSMUST00000129954:Transcript:intron_variant&NMD_transcript_variant::,T:ENSMUSG00000000766:ENSMUST00000063036:Transcript:intron_variant::,T:ENSM…
BUB_BnJ	10	7035483	G	A:ENSMUSG00000064065:ENSMUST00000086896:Transcript:intron_variant::,A:ENSMUSG00000000766:ENSMUST00000141897:Transcript:intron_variant&non_coding_transcript_variant::,A:ENSMUSG00000000766:ENSMUST00000105611:Transcript:intron_variant::,A:ENSMUSG00000000766:ENSMUST00000129954:Transcript:intron_variant&NMD_transcript_variant::,A:ENSMUSG00000000766:ENSMUST00000063036:Transcript:intron_variant::,A:ENSM…
BUB_BnJ	10	7035570	G	A:ENSMUSG00000064065:ENSMUST00000086896:Transcript:intron_variant::,A:ENSMUSG00000000766:ENSMUST00000141897:Transcript:intron_variant&non_coding_transcript_variant::,A:ENSMUSG00000000766:ENSMUST00000105611:Transcript:intron_variant::,A:ENSMUSG00000000766:ENSMUST00000129954:Transcript:intron_variant&NMD_transcript_variant::,A:ENSMUSG00000000766:ENSMUST00000063036:Transcript:intron_variant::,A:ENSM…
BUB_BnJ	10	7035706	T	C:ENSMUSG00000064065:ENSMUST00000086896:Transcript:intron_variant::,C:ENSMUSG00000000766:ENSMUST00000141897:Transcript:intron_variant&non_coding_transcript_variant::,C:ENSMUSG00000000766:ENSMUST00000105611:Transcript:intron_variant::,C:ENSMUSG00000000766:ENSMUST00000129954:Transcript:intron_variant&NMD_transcript_variant::,C:ENSMUSG00000000766:ENSMUST00000063036:Transcript:intron_variant::,C:ENSM…
BUB_BnJ	10	7035814	C	G:ENSMUSG00000064065:ENSMUST00000086896:Transcript:intron_variant::,G:ENSMUSG00000000766:ENSMUST00000141897:Transcript:intron_variant&non_coding_transcript_variant::,G:ENSMUSG00000000766:ENSMUST00000105611:Transcript:intron_variant::,G:ENSMUSG00000000766:ENSMUST00000129954:Transcript:intron_variant&NMD_transcript_variant::,G:ENSMUSG00000000766:ENSMUST00000063036:Transcript:intron_variant::,G:ENSM…
BUB_BnJ	10	7035845	C	T:ENSMUSG00000064065:ENSMUST00000086896:Transcript:intron_variant::,T:ENSMUSG00000000766:ENSMUST00000141897:Transcript:intron_variant&non_coding_transcript_variant::,T:ENSMUSG00000000766:ENSMUST00000105611:Transcript:intron_variant::,T:ENSMUSG00000000766:ENSMUST00000129954:Transcript:intron_variant&NMD_transcript_variant::,T:ENSMUSG00000000766:ENSMUST00000063036:Transcript:intron_variant::,T:ENSM…
BUB_BnJ	10	7035862	G	C:ENSMUSG00000064065:ENSMUST00000086896:Transcript:intron_variant::,C:ENSMUSG00000000766:ENSMUST00000141897:Transcript:intron_variant&non_coding_transcript_variant::,C:ENSMUSG00000000766:ENSMUST00000105611:Transcript:intron_variant::,C:ENSMUSG00000000766:ENSMUST00000129954:Transcript:intron_variant&NMD_transcript_variant::,C:ENSMUSG00000000766:ENSMUST00000063036:Transcript:intron_variant::,C:ENSM…
BUB_BnJ	10	7035874	A	T:ENSMUSG00000064065:ENSMUST00000086896:Transcript:intron_variant::,T:ENSMUSG00000000766:ENSMUST00000141897:Transcript:intron_variant&non_coding_transcript_variant::,T:ENSMUSG00000000766:ENSMUST00000105611:Transcript:intron_variant::,T:ENSMUSG00000000766:ENSMUST00000129954:Transcript:intron_variant&NMD_transcript_variant::,T:ENSMUSG00000000766:ENSMUST00000063036:Transcript:intron_variant::,T:ENSM…
BUB_BnJ	10	7036137	G	C:ENSMUSG00000064065:ENSMUST00000086896:Transcript:intron_variant::,C:ENSMUSG00000000766:ENSMUST00000141897:Transcript:intron_variant&non_coding_transcript_variant::,C:ENSMUSG00000000766:ENSMUST00000105611:Transcript:intron_variant::,C:ENSMUSG00000000766:ENSMUST00000129954:Transcript:intron_variant&NMD_transcript_variant::,C:ENSMUSG00000000766:ENSMUST00000063036:Transcript:intron_variant::,C:ENSM…
BUB_BnJ	10	7036481	C	T:ENSMUSG00000064065:ENSMUST00000086896:Transcript:intron_variant::,T:ENSMUSG00000000766:ENSMUST00000141897:Transcript:intron_variant&non_coding_transcript_variant::,T:ENSMUSG00000000766:ENSMUST00000105611:Transcript:intron_variant::,T:ENSMUSG00000000766:ENSMUST00000129954:Transcript:intron_variant&NMD_transcript_variant::,T:ENSMUSG00000000766:ENSMUST00000063036:Transcript:intron_variant::,T:ENSM…
BUB_BnJ	10	7037100	G	A:ENSMUSG00000064065:ENSMUST00000086896:Transcript:intron_variant::,A:ENSMUSG00000000766:ENSMUST00000141897:Transcript:intron_variant&non_coding_transcript_variant::,A:ENSMUSG00000000766:ENSMUST00000105611:Transcript:intron_variant::,A:ENSMUSG00000000766:ENSMUST00000129954:Transcript:intron_variant&NMD_transcript_variant::,A:ENSMUSG00000000766:ENSMUST00000063036:Transcript:intron_variant::,A:ENSM…
BUB_BnJ	10	7120039	G	A:ENSMUSG00000015202:ENSMUST00000015346:Transcript:3_prime_UTR_variant::,A:ENSMUSG00000015202:ENSMUST00000150282:Transcript:3_prime_UTR_variant::
BUB_BnJ	10	7120474	G	C:ENSMUSG00000015202:ENSMUST00000015346:Transcript:synonymous_variant::,C:ENSMUSG00000015202:ENSMUST00000150282:Transcript:synonymous_variant::
BUB_BnJ	10	7129136	C	T:ENSMUSG00000015202:ENSMUST00000015346:Transcript:synonymous_variant::,T:ENSMUSG00000015202:ENSMUST00000150282:Transcript:synonymous_variant::
BUB_BnJ	10	71347933	G	A:ENSMUSG00000060733:ENSMUST00000141153:Transcript:non_coding_transcript_exon_variant&non_coding_transcript_variant::,A:ENSMUSG00000060733:ENSMUST00000118381:Transcript:5_prime_UTR_variant::,A:ENSMUSG00000060733:ENSMUST00000147277:Transcript:5_prime_UTR_variant&NMD_transcript_variant::,A:ENSMUSG00000060733:ENSMUST00000079252:Transcript:5_prime_UTR_variant::,A:ENSMUSG00000037710:ENSMUST00000045887…
BUB_BnJ	10	7135136	C	T:ENSMUSG00000015202:ENSMUST00000015346:Transcript:intron_variant::,T:ENSMUSG00000015202:ENSMUST00000150282:Transcript:5_prime_UTR_variant::
BUB_BnJ	10	7135344	T	C:ENSMUSG00000015202:ENSMUST00000015346:Transcript:intron_variant::,C:ENSMUSG00000015202:ENSMUST00000150282:Transcript:5_prime_UTR_variant::
BUB_BnJ	10	7135345	A	G:ENSMUSG00000015202:ENSMUST00000015346:Transcript:intron_variant::,G:ENSMUSG00000015202:ENSMUST00000150282:Transcript:5_prime_UTR_variant::
BUB_BnJ	10	7135349	T	C:ENSMUSG00000015202:ENSMUST00000015346:Transcript:intron_variant::,C:ENSMUSG00000015202:ENSMUST00000150282:Transcript:5_prime_UTR_variant::
BUB_BnJ	10	73880264	T	G:ENSMUSG00000052613:ENSMUST00000092420:Transcript:intron_variant::,G:ENSMUSG00000052613:ENSMUST00000105429:Transcript:intron_variant::,G:ENSMUSG00000052613:ENSMUST00000144302:Transcript:intron_variant&NMD_transcript_variant::,G:ENSMUSG00000052613:ENSMUST00000125006:Transcript:intron_variant::,G:ENSMUSG00000052613:ENSMUST00000191854:Transcript:intron_variant::,G:ENSMUSG00000052613:ENSMUST00000152…
BUB_BnJ	10	74399128	T	A:ENSMUSG00000052613:ENSMUST00000092420:Transcript:intron_variant::,A:ENSMUSG00000052613:ENSMUST00000193739:Transcript:intron_variant::,A:ENSMUSG00000052613:ENSMUST00000105429:Transcript:intron_variant::,A:ENSMUSG00000052613:ENSMUST00000125006:Transcript:intron_variant::,A:ENSMUSG00000052613:ENSMUST00000191854:Transcript:intron_variant::,A:ENSMUSG00000052613:ENSMUST00000193361:Transcript:intron_v…
BUB_BnJ	10	74399137	A	T:ENSMUSG00000052613:ENSMUST00000092420:Transcript:intron_variant::,T:ENSMUSG00000052613:ENSMUST00000193739:Transcript:intron_variant::,T:ENSMUSG00000052613:ENSMUST00000105429:Transcript:intron_variant::,T:ENSMUSG00000052613:ENSMUST00000125006:Transcript:intron_variant::,T:ENSMUSG00000052613:ENSMUST00000191854:Transcript:intron_variant::,T:ENSMUSG00000052613:ENSMUST00000193361:Transcript:intron_v…
BUB_BnJ	10	74458638	T	A:ENSMUSG00000052613:ENSMUST00000092420:Transcript:intron_variant::,A:ENSMUSG00000052613:ENSMUST00000193739:Transcript:intron_variant::,A:ENSMUSG00000052613:ENSMUST00000105429:Transcript:intron_variant::,A:ENSMUSG00000052613:ENSMUST00000125006:Transcript:intron_variant::,A:ENSMUSG00000052613:ENSMUST00000191854:Transcript:intron_variant::,A:ENSMUSG00000052613:ENSMUST00000193361:Transcript:intron_v…
BUB_BnJ	10	74458647	A	T:ENSMUSG00000052613:ENSMUST00000092420:Transcript:intron_variant::,T:ENSMUSG00000052613:ENSMUST00000193739:Transcript:intron_variant::,T:ENSMUSG00000052613:ENSMUST00000105429:Transcript:intron_variant::,T:ENSMUSG00000052613:ENSMUST00000125006:Transcript:intron_variant::,T:ENSMUSG00000052613:ENSMUST00000191854:Transcript:intron_variant::,T:ENSMUSG00000052613:ENSMUST00000193361:Transcript:intron_v…
BUB_BnJ	10	74559407	G	T:ENSMUSG00000052613:ENSMUST00000191709:Transcript:intron_variant::,T:ENSMUSG00000052613:ENSMUST00000092420:Transcript:intron_variant::,T:ENSMUSG00000052613:ENSMUST00000193739:Transcript:intron_variant::,T:ENSMUSG00000052613:ENSMUST00000105429:Transcript:intron_variant::,T:ENSMUSG00000052613:ENSMUST00000144302:Transcript:intron_variant&NMD_transcript_variant::,T:ENSMUSG00000052613:ENSMUST00000191…
BUB_BnJ	10	74562511	G	T:ENSMUSG00000052613:ENSMUST00000191709:Transcript:intron_variant::,T:ENSMUSG00000052613:ENSMUST00000092420:Transcript:intron_variant::,T:ENSMUSG00000052613:ENSMUST00000193739:Transcript:intron_variant::,T:ENSMUSG00000052613:ENSMUST00000105429:Transcript:intron_variant::,T:ENSMUSG00000052613:ENSMUST00000144302:Transcript:intron_variant&NMD_transcript_variant::,T:ENSMUSG00000052613:ENSMUST00000191…
BUB_BnJ	10	75023023	C	A:ENSMUSG00000009070:ENSMUST00000179546:Transcript:intron_variant::,A:ENSMUSG00000009070:ENSMUST00000166088:Transcript:intron_variant::,A:ENSMUSG00000009070:ENSMUST00000160450:Transcript:intron_variant::,A:ENSMUSG00000009070:ENSMUST00000009214:Transcript:intron_variant::,A:ENSMUSG00000009070:ENSMUST00000160072:Transcript:intron_variant::,A:ENSMUSG00000009070:ENSMUST00000159994:Transcript:3_prime_…
BUB_BnJ	10	75648190	G	A:ENSMUSG00000020196:ENSMUST00000001712:Transcript:synonymous_variant::,A:ENSMUSG00000006342:ENSMUST00000095541:Transcript:upstream_gene_variant::,A:ENSMUSG00000006342:ENSMUST00000077610:Transcript:upstream_gene_variant::
BUB_BnJ	10	75900944	G	A:ENSMUSG00000000902:ENSMUST00000140408:Transcript:intron_variant&non_coding_transcript_variant::,A:ENSMUSG00000000902:ENSMUST00000140388:Transcript:intron_variant&NMD_transcript_variant::,A:ENSMUSG00000000902:ENSMUST00000133189:Transcript:intron_variant&non_coding_transcript_variant::,A:ENSMUSG00000000902:ENSMUST00000000925:Transcript:intron_variant::,A:ENSMUSG00000000902:ENSMUST00000121304:Tran…
BUB_BnJ	10	76216133	G	A:ENSMUSG00000020230:ENSMUST00000128099:Transcript:intron_variant&NMD_transcript_variant::,A:ENSMUSG00000020230:ENSMUST00000020452:Transcript:intron_variant::,A:ENSMUSG00000020230:ENSMUST00000099571:Transcript:intron_variant::,A:ENSMUSG00000020230:ENSMUST00000128048:Transcript:upstream_gene_variant::,A:ENSMUSG00000020230:ENSMUST00000099572:Transcript:intron_variant::,A:ENSMUSG00000020230:ENSMUST0…
BUB_BnJ	10	76232211	C	T:ENSMUSG00000020230:ENSMUST00000128099:Transcript:intron_variant&NMD_transcript_variant::,T:ENSMUSG00000020230:ENSMUST00000020452:Transcript:intron_variant::,T:ENSMUSG00000020230:ENSMUST00000099571:Transcript:intron_variant::,T:ENSMUSG00000020230:ENSMUST00000099572:Transcript:intron_variant::,T:ENSMUSG00000020230:ENSMUST00000137857:Transcript:intron_variant&NMD_transcript_variant::
BUB_BnJ	10	76285198	G	A:ENSMUSG00000020231:ENSMUST00000160048:Transcript:intron_variant::,A:ENSMUSG00000020231:ENSMUST00000160442:Transcript:intron_variant&NMD_transcript_variant::,A:ENSMUSG00000020231:ENSMUST00000105417:Transcript:intron_variant::,A:ENSMUSG00000020231:ENSMUST00000159807:Transcript:intron_variant&non_coding_transcript_variant::,A:ENSMUSG00000020231:ENSMUST00000036033:Transcript:intron_variant::
BUB_BnJ	10	7645369	T	A:ENSMUSG00000019795:ENSMUST00000161428:Transcript:intron_variant::,A:ENSMUSG00000019795:ENSMUST00000161123:Transcript:intron_variant&NMD_transcript_variant::,A:ENSMUSG00000019795:ENSMUST00000162682:Transcript:intron_variant::,A:ENSMUSG00000019795:ENSMUST00000160517:Transcript:downstream_gene_variant::,A:ENSMUSG00000019795:ENSMUST00000160250:Transcript:intron_variant&non_coding_transcript_variant…
BUB_BnJ	10	7647664	G	C:ENSMUSG00000019795:ENSMUST00000161428:Transcript:intron_variant::,C:ENSMUSG00000019795:ENSMUST00000161123:Transcript:intron_variant&NMD_transcript_variant::,C:ENSMUSG00000019795:ENSMUST00000162682:Transcript:intron_variant::,C:ENSMUSG00000019795:ENSMUST00000160517:Transcript:downstream_gene_variant::,C:ENSMUSG00000019795:ENSMUST00000160250:Transcript:intron_variant&non_coding_transcript_variant…
BUB_BnJ	10	7647669	C	T:ENSMUSG00000019795:ENSMUST00000161428:Transcript:intron_variant::,T:ENSMUSG00000019795:ENSMUST00000161123:Transcript:intron_variant&NMD_transcript_variant::,T:ENSMUSG00000019795:ENSMUST00000162682:Transcript:intron_variant::,T:ENSMUSG00000019795:ENSMUST00000160517:Transcript:downstream_gene_variant::,T:ENSMUSG00000019795:ENSMUST00000160250:Transcript:intron_variant&non_coding_transcript_variant…
BUB_BnJ	10	7649126	A	G:ENSMUSG00000019795:ENSMUST00000161428:Transcript:missense_variant:tolerated(0.64):22,G:ENSMUSG00000019795:ENSMUST00000161123:Transcript:missense_variant&NMD_transcript_variant:tolerated(0.38):22,G:ENSMUSG00000019795:ENSMUST00000162682:Transcript:5_prime_UTR_variant::,G:ENSMUSG00000019795:ENSMUST00000160517:Transcript:non_coding_transcript_exon_variant&non_coding_transcript_variant::,G:ENSMUSG00…
BUB_BnJ	10	7655080	C	G:ENSMUSG00000019795:ENSMUST00000160250:Transcript:intron_variant&non_coding_transcript_variant::,G:ENSMUSG00000019795:ENSMUST00000159977:Transcript:intron_variant::,G:ENSMUSG00000019795:ENSMUST00000163085:Transcript:intron_variant::,G:ENSMUSG00000019795:ENSMUST00000159917:Transcript:intron_variant::,G:ENSMUSG00000019795:ENSMUST00000162606:Transcript:intron_variant::,G:ENSMUSG00000019795:ENSMUST0…
BUB_BnJ	10	7656332	A	G:ENSMUSG00000019795:ENSMUST00000160250:Transcript:intron_variant&non_coding_transcript_variant::,G:ENSMUSG00000019795:ENSMUST00000159977:Transcript:intron_variant::,G:ENSMUSG00000019795:ENSMUST00000163085:Transcript:intron_variant::,G:ENSMUSG00000019795:ENSMUST00000159917:Transcript:intron_variant::,G:ENSMUSG00000019795:ENSMUST00000162606:Transcript:intron_variant::,G:ENSMUSG00000019795:ENSMUST0…
BUB_BnJ	10	7657172	G	A:ENSMUSG00000019795:ENSMUST00000160250:Transcript:intron_variant&non_coding_transcript_variant::,A:ENSMUSG00000019795:ENSMUST00000159977:Transcript:intron_variant::,A:ENSMUSG00000019795:ENSMUST00000163085:Transcript:intron_variant::,A:ENSMUSG00000019795:ENSMUST00000159917:Transcript:intron_variant::,A:ENSMUSG00000019795:ENSMUST00000162606:Transcript:intron_variant::,A:ENSMUSG00000019795:ENSMUST0…
BUB_BnJ	10	76596257	C	T:ENSMUSG00000020241:ENSMUST00000137365:Transcript:downstream_gene_variant::,T:ENSMUSG00000020241:ENSMUST00000001181:Transcript:missense_variant:tolerated(0.5):58,T:ENSMUSG00000020241:ENSMUST00000105413:Transcript:downstream_gene_variant::
BUB_BnJ	10	76596291	C	T:ENSMUSG00000020241:ENSMUST00000137365:Transcript:downstream_gene_variant::,T:ENSMUSG00000020241:ENSMUST00000001181:Transcript:synonymous_variant::,T:ENSMUSG00000020241:ENSMUST00000105413:Transcript:downstream_gene_variant::
BUB_BnJ	10	76596738	G	A:ENSMUSG00000020241:ENSMUST00000137365:Transcript:downstream_gene_variant::,A:ENSMUSG00000020241:ENSMUST00000001181:Transcript:synonymous_variant::,A:ENSMUSG00000020241:ENSMUST00000105413:Transcript:downstream_gene_variant::
BUB_BnJ	10	76598529	A	G:ENSMUSG00000020241:ENSMUST00000137365:Transcript:downstream_gene_variant::,G:ENSMUSG00000020241:ENSMUST00000001181:Transcript:intron_variant::,G:ENSMUSG00000020241:ENSMUST00000105413:Transcript:3_prime_UTR_variant::
BUB_BnJ	10	76598530	C	T:ENSMUSG00000020241:ENSMUST00000137365:Transcript:downstream_gene_variant::,T:ENSMUSG00000020241:ENSMUST00000001181:Transcript:intron_variant::,T:ENSMUSG00000020241:ENSMUST00000105413:Transcript:3_prime_UTR_variant::
BUB_BnJ	10	76716737	T	C:ENSMUSG00000001119:ENSMUST00000137599:Transcript:non_coding_transcript_exon_variant&non_coding_transcript_variant::,C:ENSMUSG00000001119:ENSMUST00000001147:Transcript:synonymous_variant::
BUB_BnJ	10	76779402	G	A:ENSMUSG00000001120:ENSMUST00000168465:Transcript:intron_variant::,A:ENSMUSG00000001120:ENSMUST00000168240:Transcript:intron_variant&non_coding_transcript_variant::,A:ENSMUSG00000001120:ENSMUST00000168505:Transcript:intron_variant&non_coding_transcript_variant::,A:ENSMUSG00000001120:ENSMUST00000173854:Transcript:intron_variant::,A:ENSMUSG00000001120:ENSMUST00000105411:Transcript:intron_variant::…
BUB_BnJ	10	76780533	A	G:ENSMUSG00000001120:ENSMUST00000168465:Transcript:intron_variant::,G:ENSMUSG00000001120:ENSMUST00000168240:Transcript:intron_variant&non_coding_transcript_variant::,G:ENSMUSG00000001120:ENSMUST00000168505:Transcript:intron_variant&non_coding_transcript_variant::,G:ENSMUSG00000001120:ENSMUST00000173854:Transcript:intron_variant::,G:ENSMUSG00000001120:ENSMUST00000105411:Transcript:intron_variant::…
BUB_BnJ	10	76796783	C	T:ENSMUSG00000001120:ENSMUST00000168465:Transcript:intron_variant::,T:ENSMUSG00000001120:ENSMUST00000171437:Transcript:intron_variant&non_coding_transcript_variant::,T:ENSMUSG00000001120:ENSMUST00000168240:Transcript:intron_variant&non_coding_transcript_variant::,T:ENSMUSG00000001120:ENSMUST00000168505:Transcript:intron_variant&non_coding_transcript_variant::,T:ENSMUSG00000001120:ENSMUST000001655…
BUB_BnJ	10	76813909	G	A:ENSMUSG00000001120:ENSMUST00000168465:Transcript:intron_variant::,A:ENSMUSG00000001120:ENSMUST00000168505:Transcript:intron_variant&non_coding_transcript_variant::,A:ENSMUSG00000001120:ENSMUST00000165571:Transcript:intron_variant&non_coding_transcript_variant::,A:ENSMUSG00000001120:ENSMUST00000105411:Transcript:intron_variant::,A:ENSMUSG00000001120:ENSMUST00000171437:Transcript:intron_variant&n…
BUB_BnJ	10	76814765	C	A:ENSMUSG00000001120:ENSMUST00000168465:Transcript:intron_variant::,A:ENSMUSG00000001120:ENSMUST00000168505:Transcript:intron_variant&non_coding_transcript_variant::,A:ENSMUSG00000001120:ENSMUST00000165571:Transcript:intron_variant&non_coding_transcript_variant::,A:ENSMUSG00000001120:ENSMUST00000105411:Transcript:intron_variant::,A:ENSMUSG00000001120:ENSMUST00000171437:Transcript:intron_variant&n…
BUB_BnJ	10	77042329	C	G:ENSMUSG00000001436:ENSMUST00000136925:Transcript:missense_variant:tolerated(0.45):125,G:ENSMUSG00000001436:ENSMUST00000127249:Transcript:upstream_gene_variant::,G:ENSMUSG00000001436:ENSMUST00000130703:Transcript:intron_variant::,G:ENSMUSG00000001436:ENSMUST00000144234:Transcript:missense_variant:tolerated(0.38):125,G:ENSMUSG00000001436:ENSMUST00000133059:Transcript:downstream_gene_variant::,G:E…
BUB_BnJ	10	77057379	G	A:ENSMUSG00000001435:ENSMUST00000105409:Transcript:missense_variant:deleterious(0.02):98,A:ENSMUSG00000001435:ENSMUST00000072755:Transcript:missense_variant:deleterious(0.05):98,A:ENSMUSG00000001436:ENSMUST00000131031:Transcript:intron_variant::,A:ENSMUSG00000001435:ENSMUST00000081654:Transcript:missense_variant:deleterious(0):98
BUB_BnJ	10	77112605	G	A:ENSMUSG00000001435:ENSMUST00000105409:Transcript:intron_variant::,A:ENSMUSG00000001435:ENSMUST00000072755:Transcript:synonymous_variant::,A:ENSMUSG00000001435:ENSMUST00000149744:Transcript:synonymous_variant::,A:ENSMUSG00000001435:ENSMUST00000081654:Transcript:intron_variant::
BUB_BnJ	10	7713773	G	T:ENSMUSG00000040021:ENSMUST00000165952:Transcript:3_prime_UTR_variant::,T:ENSMUSG00000040021:ENSMUST00000040043:Transcript:downstream_gene_variant::
BUB_BnJ	10	7714164	C	T:ENSMUSG00000040021:ENSMUST00000165952:Transcript:3_prime_UTR_variant::,T:ENSMUSG00000040021:ENSMUST00000040043:Transcript:downstream_gene_variant::
BUB_BnJ	10	77294714	C	T:ENSMUSG00000020262:ENSMUST00000105404:Transcript:3_prime_UTR_variant&NMD_transcript_variant::,T:ENSMUSG00000020262:ENSMUST00000144547:Transcript:3_prime_UTR_variant&NMD_transcript_variant::,T:ENSMUSG00000020262:ENSMUST00000098374:Transcript:3_prime_UTR_variant::,T:ENSMUSG00000020262:ENSMUST00000020496:Transcript:3_prime_UTR_variant::,T:ENSMUSG00000020262:ENSMUST00000105406:Transcript:3_prime_UT…
BUB_BnJ	10	77295486	G	A:ENSMUSG00000020262:ENSMUST00000105404:Transcript:intron_variant&NMD_transcript_variant::,A:ENSMUSG00000020262:ENSMUST00000144547:Transcript:intron_variant&NMD_transcript_variant::,A:ENSMUSG00000020262:ENSMUST00000098374:Transcript:intron_variant::,A:ENSMUSG00000020262:ENSMUST00000020496:Transcript:intron_variant::,A:ENSMUSG00000020262:ENSMUST00000105406:Transcript:intron_variant::,A:ENSMUSG0000…
BUB_BnJ	10	77296969	G	A:ENSMUSG00000020262:ENSMUST00000105404:Transcript:intron_variant&NMD_transcript_variant::,A:ENSMUSG00000020262:ENSMUST00000144547:Transcript:intron_variant&NMD_transcript_variant::,A:ENSMUSG00000020262:ENSMUST00000098374:Transcript:intron_variant::,A:ENSMUSG00000020262:ENSMUST00000020496:Transcript:intron_variant::,A:ENSMUSG00000020262:ENSMUST00000105406:Transcript:intron_variant::,A:ENSMUSG0000…
BUB_BnJ	10	77297043	A	G:ENSMUSG00000020262:ENSMUST00000105404:Transcript:intron_variant&NMD_transcript_variant::,G:ENSMUSG00000020262:ENSMUST00000144547:Transcript:intron_variant&NMD_transcript_variant::,G:ENSMUSG00000020262:ENSMUST00000098374:Transcript:intron_variant::,G:ENSMUSG00000020262:ENSMUST00000020496:Transcript:intron_variant::,G:ENSMUSG00000020262:ENSMUST00000105406:Transcript:intron_variant::,G:ENSMUSG0000…
BUB_BnJ	10	77297927	C	T:ENSMUSG00000020262:ENSMUST00000105404:Transcript:intron_variant&NMD_transcript_variant::,T:ENSMUSG00000020262:ENSMUST00000144547:Transcript:intron_variant&NMD_transcript_variant::,T:ENSMUSG00000020262:ENSMUST00000098374:Transcript:intron_variant::,T:ENSMUSG00000020262:ENSMUST00000020496:Transcript:intron_variant::,T:ENSMUSG00000020262:ENSMUST00000105406:Transcript:intron_variant::,T:ENSMUSG0000…
BUB_BnJ	10	77298693	A	C:ENSMUSG00000020262:ENSMUST00000105404:Transcript:intron_variant&NMD_transcript_variant::,C:ENSMUSG00000020262:ENSMUST00000144547:Transcript:intron_variant&NMD_transcript_variant::,C:ENSMUSG00000020262:ENSMUST00000098374:Transcript:intron_variant::,C:ENSMUSG00000020262:ENSMUST00000020496:Transcript:intron_variant::,C:ENSMUSG00000020262:ENSMUST00000105406:Transcript:intron_variant::,C:ENSMUSG0000…
BUB_BnJ	10	77301124	C	T:ENSMUSG00000020262:ENSMUST00000105404:Transcript:intron_variant&NMD_transcript_variant::,T:ENSMUSG00000020262:ENSMUST00000144547:Transcript:intron_variant&NMD_transcript_variant::,T:ENSMUSG00000020262:ENSMUST00000098374:Transcript:intron_variant::,T:ENSMUSG00000020262:ENSMUST00000020496:Transcript:intron_variant::,T:ENSMUSG00000020262:ENSMUST00000105406:Transcript:intron_variant::,T:ENSMUSG0000…
BUB_BnJ	10	77302648	C	T:ENSMUSG00000020262:ENSMUST00000105404:Transcript:intron_variant&NMD_transcript_variant::,T:ENSMUSG00000020262:ENSMUST00000144547:Transcript:intron_variant&NMD_transcript_variant::,T:ENSMUSG00000020262:ENSMUST00000098374:Transcript:intron_variant::,T:ENSMUSG00000020262:ENSMUST00000020496:Transcript:intron_variant::,T:ENSMUSG00000020262:ENSMUST00000105406:Transcript:intron_variant::,T:ENSMUSG0000…
BUB_BnJ	10	77303447	G	A:ENSMUSG00000020262:ENSMUST00000105404:Transcript:intron_variant&NMD_transcript_variant::,A:ENSMUSG00000020262:ENSMUST00000144547:Transcript:intron_variant&NMD_transcript_variant::,A:ENSMUSG00000020262:ENSMUST00000098374:Transcript:intron_variant::,A:ENSMUSG00000020262:ENSMUST00000020496:Transcript:intron_variant::,A:ENSMUSG00000020262:ENSMUST00000105406:Transcript:intron_variant::,A:ENSMUSG0000…
BUB_BnJ	10	77306161	C	T:ENSMUSG00000020262:ENSMUST00000105404:Transcript:intron_variant&NMD_transcript_variant::,T:ENSMUSG00000020262:ENSMUST00000144547:Transcript:intron_variant&NMD_transcript_variant::,T:ENSMUSG00000020262:ENSMUST00000098374:Transcript:intron_variant::,T:ENSMUSG00000020262:ENSMUST00000020496:Transcript:intron_variant::,T:ENSMUSG00000020262:ENSMUST00000105406:Transcript:intron_variant::,T:ENSMUSG0000…
BUB_BnJ	10	77307774	A	G:ENSMUSG00000020262:ENSMUST00000105404:Transcript:intron_variant&NMD_transcript_variant::,G:ENSMUSG00000020262:ENSMUST00000144547:Transcript:intron_variant&NMD_transcript_variant::,G:ENSMUSG00000020262:ENSMUST00000098374:Transcript:intron_variant::,G:ENSMUSG00000020262:ENSMUST00000020496:Transcript:intron_variant::,G:ENSMUSG00000020262:ENSMUST00000105406:Transcript:intron_variant::,G:ENSMUSG0000…
BUB_BnJ	10	77309844	A	C:ENSMUSG00000020262:ENSMUST00000105404:Transcript:intron_variant&NMD_transcript_variant::,C:ENSMUSG00000020262:ENSMUST00000144547:Transcript:intron_variant&NMD_transcript_variant::,C:ENSMUSG00000020262:ENSMUST00000098374:Transcript:intron_variant::,C:ENSMUSG00000020262:ENSMUST00000020496:Transcript:intron_variant::,C:ENSMUSG00000020262:ENSMUST00000105406:Transcript:intron_variant::,C:ENSMUSG0000…
BUB_BnJ	10	77311581	T	C:ENSMUSG00000020262:ENSMUST00000154607:Transcript:downstream_gene_variant::,C:ENSMUSG00000020262:ENSMUST00000020496:Transcript:intron_variant::,C:ENSMUSG00000020262:ENSMUST00000105404:Transcript:intron_variant&NMD_transcript_variant::,C:ENSMUSG00000020262:ENSMUST00000098374:Transcript:intron_variant::,C:ENSMUSG00000020262:ENSMUST00000144547:Transcript:intron_variant&NMD_transcript_variant::,C:EN…
BUB_BnJ	10	77314072	C	T:ENSMUSG00000020262:ENSMUST00000154607:Transcript:downstream_gene_variant::,T:ENSMUSG00000020262:ENSMUST00000020496:Transcript:intron_variant::,T:ENSMUSG00000020262:ENSMUST00000105404:Transcript:intron_variant&NMD_transcript_variant::,T:ENSMUSG00000020262:ENSMUST00000098374:Transcript:intron_variant::,T:ENSMUSG00000020262:ENSMUST00000144547:Transcript:intron_variant&NMD_transcript_variant::,T:EN…
BUB_BnJ	10	77314354	C	T:ENSMUSG00000020262:ENSMUST00000154607:Transcript:downstream_gene_variant::,T:ENSMUSG00000020262:ENSMUST00000020496:Transcript:intron_variant::,T:ENSMUSG00000020262:ENSMUST00000105404:Transcript:intron_variant&NMD_transcript_variant::,T:ENSMUSG00000020262:ENSMUST00000098374:Transcript:intron_variant::,T:ENSMUSG00000020262:ENSMUST00000144547:Transcript:intron_variant&NMD_transcript_variant::,T:EN…
BUB_BnJ	10	77314519	A	G:ENSMUSG00000020262:ENSMUST00000154607:Transcript:downstream_gene_variant::,G:ENSMUSG00000020262:ENSMUST00000020496:Transcript:intron_variant::,G:ENSMUSG00000020262:ENSMUST00000105404:Transcript:intron_variant&NMD_transcript_variant::,G:ENSMUSG00000020262:ENSMUST00000098374:Transcript:intron_variant::,G:ENSMUSG00000020262:ENSMUST00000144547:Transcript:intron_variant&NMD_transcript_variant::,G:EN…
BUB_BnJ	10	77314864	A	C:ENSMUSG00000020262:ENSMUST00000154607:Transcript:downstream_gene_variant::,C:ENSMUSG00000020262:ENSMUST00000020496:Transcript:intron_variant::,C:ENSMUSG00000020262:ENSMUST00000105404:Transcript:intron_variant&NMD_transcript_variant::,C:ENSMUSG00000020262:ENSMUST00000098374:Transcript:intron_variant::,C:ENSMUSG00000020262:ENSMUST00000144547:Transcript:intron_variant&NMD_transcript_variant::,C:EN…
BUB_BnJ	10	77315022	G	C:ENSMUSG00000020262:ENSMUST00000154607:Transcript:downstream_gene_variant::,C:ENSMUSG00000020262:ENSMUST00000020496:Transcript:intron_variant::,C:ENSMUSG00000020262:ENSMUST00000105404:Transcript:intron_variant&NMD_transcript_variant::,C:ENSMUSG00000020262:ENSMUST00000098374:Transcript:intron_variant::,C:ENSMUSG00000020262:ENSMUST00000144547:Transcript:intron_variant&NMD_transcript_variant::,C:EN…
BUB_BnJ	10	77315671	G	A:ENSMUSG00000020262:ENSMUST00000154607:Transcript:downstream_gene_variant::,A:ENSMUSG00000020262:ENSMUST00000020496:Transcript:intron_variant::,A:ENSMUSG00000020262:ENSMUST00000105404:Transcript:intron_variant&NMD_transcript_variant::,A:ENSMUSG00000020262:ENSMUST00000098374:Transcript:intron_variant::,A:ENSMUSG00000020262:ENSMUST00000144547:Transcript:intron_variant&NMD_transcript_variant::,A:EN…
BUB_BnJ	10	77316871	G	A:ENSMUSG00000020262:ENSMUST00000154607:Transcript:non_coding_transcript_exon_variant&non_coding_transcript_variant::,A:ENSMUSG00000020262:ENSMUST00000020496:Transcript:intron_variant::,A:ENSMUSG00000020262:ENSMUST00000105404:Transcript:intron_variant&NMD_transcript_variant::,A:ENSMUSG00000020262:ENSMUST00000098374:Transcript:intron_variant::,A:ENSMUSG00000020262:ENSMUST00000144547:Transcript:int…
BUB_BnJ	10	77319470	G	A:ENSMUSG00000020262:ENSMUST00000154607:Transcript:intron_variant&non_coding_transcript_variant::,A:ENSMUSG00000020262:ENSMUST00000020496:Transcript:intron_variant::,A:ENSMUSG00000020262:ENSMUST00000105404:Transcript:intron_variant&NMD_transcript_variant::,A:ENSMUSG00000020262:ENSMUST00000098374:Transcript:intron_variant::,A:ENSMUSG00000020262:ENSMUST00000144547:Transcript:intron_variant&NMD_tran…
BUB_BnJ	10	77319795	G	A:ENSMUSG00000020262:ENSMUST00000154607:Transcript:intron_variant&non_coding_transcript_variant::,A:ENSMUSG00000020262:ENSMUST00000020496:Transcript:intron_variant::,A:ENSMUSG00000020262:ENSMUST00000105404:Transcript:intron_variant&NMD_transcript_variant::,A:ENSMUSG00000020262:ENSMUST00000098374:Transcript:intron_variant::,A:ENSMUSG00000020262:ENSMUST00000144547:Transcript:intron_variant&NMD_tran…
BUB_BnJ	10	77323346	G	A:ENSMUSG00000020262:ENSMUST00000146319:Transcript:downstream_gene_variant::,A:ENSMUSG00000020262:ENSMUST00000156583:Transcript:downstream_gene_variant::,A:ENSMUSG00000020262:ENSMUST00000154607:Transcript:intron_variant&non_coding_transcript_variant::,A:ENSMUSG00000020262:ENSMUST00000020496:Transcript:intron_variant::,A:ENSMUSG00000020262:ENSMUST00000150512:Transcript:downstream_gene_variant::,A:…
BUB_BnJ	10	77323544	G	A:ENSMUSG00000020262:ENSMUST00000146319:Transcript:downstream_gene_variant::,A:ENSMUSG00000020262:ENSMUST00000156583:Transcript:downstream_gene_variant::,A:ENSMUSG00000020262:ENSMUST00000154607:Transcript:intron_variant&non_coding_transcript_variant::,A:ENSMUSG00000020262:ENSMUST00000020496:Transcript:intron_variant::,A:ENSMUSG00000020262:ENSMUST00000150512:Transcript:downstream_gene_variant::,A:…
BUB_BnJ	10	77323630	C	T:ENSMUSG00000020262:ENSMUST00000146319:Transcript:downstream_gene_variant::,T:ENSMUSG00000020262:ENSMUST00000156583:Transcript:downstream_gene_variant::,T:ENSMUSG00000020262:ENSMUST00000154607:Transcript:intron_variant&non_coding_transcript_variant::,T:ENSMUSG00000020262:ENSMUST00000020496:Transcript:intron_variant::,T:ENSMUSG00000020262:ENSMUST00000150512:Transcript:downstream_gene_variant::,T:…
BUB_BnJ	10	77324221	T	A:ENSMUSG00000020262:ENSMUST00000146319:Transcript:downstream_gene_variant::,A:ENSMUSG00000020262:ENSMUST00000156583:Transcript:downstream_gene_variant::,A:ENSMUSG00000020262:ENSMUST00000154607:Transcript:intron_variant&non_coding_transcript_variant::,A:ENSMUSG00000020262:ENSMUST00000020496:Transcript:intron_variant::,A:ENSMUSG00000020262:ENSMUST00000150512:Transcript:downstream_gene_variant::,A:…
BUB_BnJ	10	77325201	T	C:ENSMUSG00000020262:ENSMUST00000146319:Transcript:downstream_gene_variant::,C:ENSMUSG00000020262:ENSMUST00000156583:Transcript:downstream_gene_variant::,C:ENSMUSG00000020262:ENSMUST00000154607:Transcript:intron_variant&non_coding_transcript_variant::,C:ENSMUSG00000020262:ENSMUST00000020496:Transcript:intron_variant::,C:ENSMUSG00000020262:ENSMUST00000150512:Transcript:downstream_gene_variant::,C:…
BUB_BnJ	10	77325333	A	G:ENSMUSG00000020262:ENSMUST00000146319:Transcript:downstream_gene_variant::,G:ENSMUSG00000020262:ENSMUST00000156583:Transcript:downstream_gene_variant::,G:ENSMUSG00000020262:ENSMUST00000154607:Transcript:intron_variant&non_coding_transcript_variant::,G:ENSMUSG00000020262:ENSMUST00000020496:Transcript:intron_variant::,G:ENSMUSG00000020262:ENSMUST00000150512:Transcript:downstream_gene_variant::,G:…
BUB_BnJ	10	77325348	G	A:ENSMUSG00000020262:ENSMUST00000146319:Transcript:downstream_gene_variant::,A:ENSMUSG00000020262:ENSMUST00000156583:Transcript:downstream_gene_variant::,A:ENSMUSG00000020262:ENSMUST00000154607:Transcript:intron_variant&non_coding_transcript_variant::,A:ENSMUSG00000020262:ENSMUST00000020496:Transcript:intron_variant::,A:ENSMUSG00000020262:ENSMUST00000150512:Transcript:non_coding_transcript_exon_v…
BUB_BnJ	10	77326459	T	A:ENSMUSG00000020262:ENSMUST00000146319:Transcript:intron_variant&non_coding_transcript_variant::,A:ENSMUSG00000020262:ENSMUST00000156583:Transcript:intron_variant&non_coding_transcript_variant::,A:ENSMUSG00000020262:ENSMUST00000154607:Transcript:intron_variant&non_coding_transcript_variant::,A:ENSMUSG00000020262:ENSMUST00000020496:Transcript:intron_variant::,A:ENSMUSG00000020262:ENSMUST000001505…
[truncated: 135,819 more rows]
