# Supplementary material for: Deep genome sequencing and variation analysis of 13 inbred mouse strains defines candidate phenotypic alleles, private variation and homozygous truncating mutations
Source: Genome Biol. 2016 Aug 1;17:167. doi: 10.1186/s13059-016-1024-y (PMC4968449; doi:10.1186/s13059-016-1024-y)
Supplement: Additional file 7: — Candidate genes identified in the RF/J analysis. All genes which contained at least one missense SNP only found in the RF/J strain. (XLSX 8 kb) [file 13059_2016_1024_MOESM7_ESM.xlsx]

## Sheet: RF_J private missense SNPs and 
#Chr	position	mouse gene ID	mouse gene name
1	24044253	ENSMUSG00000026153	Fam135a
1	28777035	ENSMUSG00000048411	Gm597
1	28777557	ENSMUSG00000048411	Gm597
1	30805430	ENSMUSG00000048874	Phf3
1	34178082	ENSMUSG00000026131	Dst
1	34178082	ENSMUSG00000103405	DST-201
1	34191539	ENSMUSG00000103888	Dst
1	34191539	ENSMUSG00000026131	Dst
1	34438892	ENSMUSG00000042111	Ccdc115
1	34470269	ENSMUSG00000026126	Ptpn18
1	34559910	ENSMUSG00000037529	Prss40
1	34586973	ENSMUSG00000045174	Amer3
1	34588353	ENSMUSG00000045174	Amer3
1	34722028	ENSMUSG00000037509	Arhgef4
1	34722796	ENSMUSG00000037509	Arhgef4
1	34723390	ENSMUSG00000037509	Arhgef4
1	34723915	ENSMUSG00000037509	Arhgef4
1	34723916	ENSMUSG00000037509	Arhgef4
1	34723975	ENSMUSG00000037509	Arhgef4
1	34724052	ENSMUSG00000037509	Arhgef4
1	34724440	ENSMUSG00000037509	Arhgef4
1	39381500	ENSMUSG00000003134	Tbc1d8
1	82525872	ENSMUSG00000067158	Col4a4
1	82531628	ENSMUSG00000067158	Col4a4
1	82541198	ENSMUSG00000067158	Col4a4
1	83022646	ENSMUSG00000038496	Slc19a3
1	105696531	ENSMUSG00000026319	2310035C23Rik
1	127822573	ENSMUSG00000051590	Map3k19
1	166152699	ENSMUSG00000000544	Gpa33
1	188962873	ENSMUSG00000026609	Ush2a
1	188964887	ENSMUSG00000026609	Ush2a
2	26440924	ENSMUSG00000026924	Sec16a
2	29778783	ENSMUSG00000039826	Trub2
2	94332916	ENSMUSG00000027194	Ttc17
2	101899880	ENSMUSG00000027163	Commd9
2	104256864	ENSMUSG00000068373	D430041D05Rik
2	105132944	ENSMUSG00000016458	Wt1
2	105393754	ENSMUSG00000005973	Rcn1
3	85871942	ENSMUSG00000031286	Glt28d2
3	88287143	ENSMUSG00000103766	Gm38392
3	88287143	ENSMUSG00000010538	Tsacc
3	88325920	ENSMUSG00000001418	Glmp
3	88686412	ENSMUSG00000028060	2810403A07Rik
3	89231081	ENSMUSG00000042784	Muc1
3	89345983	ENSMUSG00000028041	Adam15
3	92668926	ENSMUSG00000068890	Lce1a2
3	92669139	ENSMUSG00000068890	Lce1a2
3	93149246	ENSMUSG00000078657	Crnn
3	93280117	ENSMUSG00000081977	Flg
3	94871255	ENSMUSG00000038902	Pogz
3	95240293	ENSMUSG00000068860	Gm128
3	95262283	ENSMUSG00000015711	Prune
3	95995634	ENSMUSG00000015745	Plekho1
3	96032835	ENSMUSG00000015747	Vps45
3	96285916	ENSMUSG00000015947	Fcgr1
3	96652119	ENSMUSG00000090210	Itga10
3	96684146	ENSMUSG00000038354	Ankrd35
3	146979735	ENSMUSG00000036745	Ttll7
4	19818829	ENSMUSG00000041052	Slc7a13
4	73403640	ENSMUSG00000066137	Gm11487
4	129513894	ENSMUSG00000047945	Marcksl1
4	140728994	ENSMUSG00000040935	Padi6
5	73411933	ENSMUSG00000029154	Cwh43
5	75076302	ENSMUSG00000035946	Gsx2
5	75610824	ENSMUSG00000005672	Kit
5	76876416	ENSMUSG00000055923	Aasdh
5	76959440	ENSMUSG00000029247	Paics
5	77282361	ENSMUSG00000029249	Rest
5	77297203	ENSMUSG00000036285	Noa1
5	86498529	ENSMUSG00000079451	Tmprss11g
5	90523741	ENSMUSG00000029369	Afm
5	90526466	ENSMUSG00000029369	Afm
5	90603889	ENSMUSG00000029370	Rassf6
5	92632541	ENSMUSG00000050050	Ccdc158
5	96645914	ENSMUSG00000034687	Fras1
5	134718117	ENSMUSG00000029675	Eln
5	142477023	ENSMUSG00000039623	Ap5z1
6	92376260	ENSMUSG00000030020	Prickle2
7	122107700	ENSMUSG00000044702	Palb2
7	133964761	ENSMUSG00000054555	Adam12
7	142175808	ENSMUSG00000054759	Krtap5-2
8	61329409	ENSMUSG00000031642	Sh3rf1
8	84690927	ENSMUSG00000001909	Trmt1
8	106108329	ENSMUSG00000031902	Nfatc3
8	106425082	ENSMUSG00000031907	Zfp90
8	106536938	ENSMUSG00000061048	Cdh3
8	106660955	ENSMUSG00000000303	Cdh1
8	106661955	ENSMUSG00000000303	Cdh1
9	21526548	ENSMUSG00000057191	AB124611
9	65879100	ENSMUSG00000032386	Trip4
9	106838301	ENSMUSG00000040325	Vprbp
9	107543268	ENSMUSG00000010057	Nprl2
9	108915417	ENSMUSG00000025652	Tmem89
10	74630782	ENSMUSG00000052613	Pcdh15
10	75639894	ENSMUSG00000006342	Susd2
10	75923471	ENSMUSG00000000901	Mmp11
10	128718619	ENSMUSG00000025359	Pmel
10	128942961	ENSMUSG00000025348	Itga7
10	129046257	ENSMUSG00000056853	Olfr765
10	129238992	ENSMUSG00000096229	Olfr774
10	129607737	ENSMUSG00000052012	Olfr796
10	129691606	ENSMUSG00000046041	Olfr803
10	129776228	ENSMUSG00000050251	Olfr809
10	129902423	ENSMUSG00000061961	Olfr815
10	130017612	ENSMUSG00000048745	Olfr820
10	130017873	ENSMUSG00000048745	Olfr820
10	130391312	ENSMUSG00000070601	Vmn2r84
11	118026837	ENSMUSG00000033987	Dnah17
11	119416452	ENSMUSG00000070327	Rnf213
12	84791720	ENSMUSG00000002020	Ltbp2
12	109455620	ENSMUSG00000040856	Dlk1
12	113259702	ENSMUSG00000095079	Igha
13	92215631	ENSMUSG00000014850	Msh3
13	92688695	ENSMUSG00000021703	Serinc5
13	93097263	ENSMUSG00000047419	Cmya5
14	121491684	ENSMUSG00000025557	Slc15a1
14	122813225	ENSMUSG00000041650	Pcca
14	122944776	ENSMUSG00000041594	Tmtc4
15	66449514	ENSMUSG00000022375	Lrrc6
15	66449617	ENSMUSG00000022375	Lrrc6
15	66768672	ENSMUSG00000053469	Tg
15	68180107	ENSMUSG00000022335	Zfat
15	78433975	ENSMUSG00000033287	Kctd17
16	36334287	ENSMUSG00000079594	BC117090
16	91665038	ENSMUSG00000022961	Son
17	21586881	ENSMUSG00000067931	Zfp948
17	28362758	ENSMUSG00000037446	Tulp1
17	28363760	ENSMUSG00000037446	Tulp1
17	29970044	ENSMUSG00000043557	Mdga1
17	30635477	ENSMUSG00000033826	Dnah8
18	5214340	ENSMUSG00000050945	Zfp438
18	12171623	ENSMUSG00000024410	3110002H16Rik
18	12407524	ENSMUSG00000024421	Lama3
18	12519874	ENSMUSG00000024421	Lama3
18	13022268	ENSMUSG00000037346	Hrh4
18	14797027	ENSMUSG00000054321	Taf4b
18	14807379	ENSMUSG00000054321	Taf4b
18	14813613	ENSMUSG00000054321	Taf4b
18	14813614	ENSMUSG00000054321	Taf4b
18	44857028	ENSMUSG00000034653	Ythdc2
19	34319318	ENSMUSG00000024778	Fas
19	47045824	ENSMUSG00000025050	Pcgf6
19	50678161	ENSMUSG00000043531	Sorcs1
19	55228156	ENSMUSG00000055523	Gucy2g
19	55238002	ENSMUSG00000055523	Gucy2g
X	7610879	ENSMUSG00000031142	Cacna1f
