# Supplementary material for: Deep genome sequencing and variation analysis of 13 inbred mouse strains defines candidate phenotypic alleles, private variation and homozygous truncating mutations
Source: Genome Biol. 2016 Aug 1;17:167. doi: 10.1186/s13059-016-1024-y (PMC4968449; doi:10.1186/s13059-016-1024-y)
Supplement: Additional file 8: — Per strain over-represented pathways using genes containing private missense SNPs. For each strain separately significantly over-represented pathways were identified using only the genes which contained at least one private missense variant. (XLSX 56 kb) [file 13059_2016_1024_MOESM8_ESM.xlsx]

## Sheet: Sheet1
#Strain	Pathway Name	Pathway Id	Source Name	Pathway p	Pathway p (corrected)	Gene Symbols	Genes (Symbol|IDBG-ID|Ensembl|Entrez|Fold Change|P-Value)
C57BL/10J	Membrane Trafficking	17132	REACTOME	0.00759218	0.0303687	Gak; Tbc1d1;	Gak|IDBG-188160|ENSMUSG00000062234|231580|; Tbc1d1|IDBG-165643|ENSMUSG00000029174|102641200,57915|;
C57BR/cdJ	Response to elevated platelet cytosolic Ca2+	19315	REACTOME	0.00334656	0.0145017	Serping1; Ttn;	Serping1|IDBG-185264|ENSMUSG00000023224|12258|; Ttn|IDBG-182351|ENSMUSG00000051747|102641264,22138|;
C57BR/cdJ	Platelet degranulation	16641	REACTOME	0.00301734	0.0196127	Serping1; Ttn;	Serping1|IDBG-185264|ENSMUSG00000023224|12258|; Ttn|IDBG-182351|ENSMUSG00000051747|102641264,22138|;
C57BR/cdJ	Meiosis	19565	REACTOME	0.00632263	0.0205486	Blm; Stag1;	Blm|IDBG-195418|ENSMUSG00000030528|12144|; Stag1|IDBG-193250|ENSMUSG00000037286|20842|;
C57BR/cdJ	Mus musculus biological processes	16801	REACTOME	0.00159133	0.0206873	Blm; Med30; Stag1;	Blm|IDBG-195418|ENSMUSG00000030528|12144|; Med30|IDBG-140244|ENSMUSG00000038622|69790|; Stag1|IDBG-193250|ENSMUSG00000037286|20842|;
C57BR/cdJ	Platelet activation, signaling and aggregation	17716	REACTOME	0.0179543	0.0333438	Serping1; Ttn;	Serping1|IDBG-185264|ENSMUSG00000023224|12258|; Ttn|IDBG-182351|ENSMUSG00000051747|102641264,22138|;
C57BR/cdJ	Transmission across Chemical Synapses	19547	REACTOME	0.0133252	0.0346454	Aldh2; Grik5;	Aldh2|IDBG-197419|ENSMUSG00000029455|11669|; Grik5|IDBG-156201|ENSMUSG00000003378|14809|;
C57BR/cdJ	Cell Cycle	17635	REACTOME	0.0163859	0.0355028	Blm; Cep250; Stag1;	Blm|IDBG-195418|ENSMUSG00000030528|12144|; Cep250|IDBG-210743|ENSMUSG00000038241|16328|; Stag1|IDBG-193250|ENSMUSG00000037286|20842|;
C57BR/cdJ	Neuronal System	19094	REACTOME	0.0244155	0.0396751	Aldh2; Grik5;	Aldh2|IDBG-197419|ENSMUSG00000029455|11669|; Grik5|IDBG-156201|ENSMUSG00000003378|14809|;
C58/J	Parkinson's disease	2792	KEGG	0.00201088	0.0392121	Atp5c1; Ndufb8; Yjefn3; mt-Nd1;	Atp5c1|IDBG-135543|ENSMUSG00000025781|11949|; Ndufb8|IDBG-170017|ENSMUSG00000025204|67264|; Yjefn3|IDBG-160949|ENSMUSG00000048967|67184|; mt-Nd1|IDBG-215015|ENSMUSG00000064341|17716|;
DBA/1J	Arachidonic acid metabolism	648	KEGG	0.000995649	0.00174239	Cyp2c44; Cyp2c50;	Cyp2c44|IDBG-168949|ENSMUSG00000025197|226143|; Cyp2c50|IDBG-164358|ENSMUSG00000054827|107141,404195|;
DBA/1J	Linoleic acid metabolism	727	KEGG	0.000314249	0.00219974	Cyp2c44; Cyp2c50;	Cyp2c44|IDBG-168949|ENSMUSG00000025197|226143|; Cyp2c50|IDBG-164358|ENSMUSG00000054827|107141,404195|;
DBA/1J	Retinol metabolism	646	KEGG	0.000951591	0.00222038	Cyp2c44; Cyp2c50;	Cyp2c44|IDBG-168949|ENSMUSG00000025197|226143|; Cyp2c50|IDBG-164358|ENSMUSG00000054827|107141,404195|;
DBA/1J	Steroid hormone biosynthesis	786	KEGG	0.00090851	0.00317978	Cyp2c44; Cyp2c50;	Cyp2c44|IDBG-168949|ENSMUSG00000025197|226143|; Cyp2c50|IDBG-164358|ENSMUSG00000054827|107141,404195|;
DBA/1J	Regulation of actin cytoskeleton	724	KEGG	0.00573394	0.00802751	Fgf20; Itga9;	Fgf20|IDBG-149641|ENSMUSG00000031603|80857|; Itga9|IDBG-204223|ENSMUSG00000039115|104099|;
DBA/1J	Signalling by NGF	19028	REACTOME	0.00768539	0.00896629	Fgf20; Pcsk9;	Fgf20|IDBG-149641|ENSMUSG00000031603|80857|; Pcsk9|IDBG-170186|ENSMUSG00000044254|100102|;
I/LnJ	Graft-versus-host disease	2802	KEGG	2.26144e-06	0.000201269	Gzmb; H2-Aa; H2-Eb1; H2-M10; H2-M11; H2-Ob; Tnf;	Gzmb|IDBG-167001|ENSMUSG00000015437|14939|; H2-Aa|IDBG-170982|ENSMUSG00000036594|14960|; H2-Eb1|IDBG-171115|ENSMUSG00000060586|14969|; H2-M10|IDBG-181176|ENSMUSG00000023083|333715|; H2-M11|IDBG-181375|ENSMUSG00000037537|224754|; H2-Ob|IDBG-170825|ENSMUSG00000041538|15002|; Tnf|IDBG-177358|ENSMUSG00000024401|21926|;
I/LnJ	Type I diabetes mellitus	637	KEGG	4.36835e-06	0.000259189	Gzmb; H2-Aa; H2-Eb1; H2-M10; H2-M11; H2-Ob; Tnf;	Gzmb|IDBG-167001|ENSMUSG00000015437|14939|; H2-Aa|IDBG-170982|ENSMUSG00000036594|14960|; H2-Eb1|IDBG-171115|ENSMUSG00000060586|14969|; H2-M10|IDBG-181176|ENSMUSG00000023083|333715|; H2-M11|IDBG-181375|ENSMUSG00000037537|224754|; H2-Ob|IDBG-170825|ENSMUSG00000041538|15002|; Tnf|IDBG-177358|ENSMUSG00000024401|21926|;
I/LnJ	Allograft rejection	2794	KEGG	1.701e-06	0.000302778	Gzmb; H2-Aa; H2-Eb1; H2-M10; H2-M11; H2-Ob; Tnf;	Gzmb|IDBG-167001|ENSMUSG00000015437|14939|; H2-Aa|IDBG-170982|ENSMUSG00000036594|14960|; H2-Eb1|IDBG-171115|ENSMUSG00000060586|14969|; H2-M10|IDBG-181176|ENSMUSG00000023083|333715|; H2-M11|IDBG-181375|ENSMUSG00000037537|224754|; H2-Ob|IDBG-170825|ENSMUSG00000041538|15002|; Tnf|IDBG-177358|ENSMUSG00000024401|21926|;
I/LnJ	Cell adhesion molecules (CAMs)	635	KEGG	0.000110576	0.00393651	Cldn3; Cldn8; Cldn9; H2-Aa; H2-Eb1; H2-M10; H2-M11; H2-Ob; L1cam;	Cldn3|IDBG-203329|ENSMUSG00000070473|12739|; Cldn8|IDBG-173879|ENSMUSG00000050520|54420|; Cldn9|IDBG-143818|ENSMUSG00000066720|56863|; H2-Aa|IDBG-170982|ENSMUSG00000036594|14960|; H2-Eb1|IDBG-171115|ENSMUSG00000060586|14969|; H2-M10|IDBG-181176|ENSMUSG00000023083|333715|; H2-M11|IDBG-181375|ENSMUSG00000037537|224754|; H2-Ob|IDBG-170825|ENSMUSG00000041538|15002|; L1cam|IDBG-154012|ENSMUSG000000313…
I/LnJ	Autoimmune thyroid disease	2816	KEGG	0.000105767	0.00470662	Gzmb; H2-Aa; H2-Eb1; H2-M10; H2-M11; H2-Ob;	Gzmb|IDBG-167001|ENSMUSG00000015437|14939|; H2-Aa|IDBG-170982|ENSMUSG00000036594|14960|; H2-Eb1|IDBG-171115|ENSMUSG00000060586|14969|; H2-M10|IDBG-181176|ENSMUSG00000023083|333715|; H2-M11|IDBG-181375|ENSMUSG00000037537|224754|; H2-Ob|IDBG-170825|ENSMUSG00000041538|15002|;
I/LnJ	Asthma	2791	KEGG	0.000159974	0.00474591	H2-Aa; H2-Eb1; H2-Ob; Tnf;	H2-Aa|IDBG-170982|ENSMUSG00000036594|14960|; H2-Eb1|IDBG-171115|ENSMUSG00000060586|14969|; H2-Ob|IDBG-170825|ENSMUSG00000041538|15002|; Tnf|IDBG-177358|ENSMUSG00000024401|21926|;
I/LnJ	Viral myocarditis	8115	KEGG	0.00026256	0.00667652	Dmd; H2-Aa; H2-Eb1; H2-M10; H2-M11; H2-Ob;	Dmd|IDBG-158412|ENSMUSG00000045103|13405|; H2-Aa|IDBG-170982|ENSMUSG00000036594|14960|; H2-Eb1|IDBG-171115|ENSMUSG00000060586|14969|; H2-M10|IDBG-181176|ENSMUSG00000023083|333715|; H2-M11|IDBG-181375|ENSMUSG00000037537|224754|; H2-Ob|IDBG-170825|ENSMUSG00000041538|15002|;
I/LnJ	Antigen processing and presentation	687	KEGG	0.000304468	0.00677441	H2-Aa; H2-Eb1; H2-M10; H2-M11; H2-Ob; Tnf;	H2-Aa|IDBG-170982|ENSMUSG00000036594|14960|; H2-Eb1|IDBG-171115|ENSMUSG00000060586|14969|; H2-M10|IDBG-181176|ENSMUSG00000023083|333715|; H2-M11|IDBG-181375|ENSMUSG00000037537|224754|; H2-Ob|IDBG-170825|ENSMUSG00000041538|15002|; Tnf|IDBG-177358|ENSMUSG00000024401|21926|;
I/LnJ	TNF signaling	17842	REACTOME	0.00217642	0.0430447	Adam17; Tnf;	Adam17|IDBG-130508|ENSMUSG00000052593|11491|; Tnf|IDBG-177358|ENSMUSG00000024401|21926|;
KK/HiJ	Olfactory transduction	624	KEGG	0.000164571	0.0235337	Cnga3; Olfr1034; Olfr1039; Olfr1040; Olfr1053; Olfr1101; Olfr1104; Olfr1115; Olfr1123; Olfr1196; Olfr1197; Olfr1205; Olfr1239; Olfr1265; Olfr1272; Olfr1462; Olfr304; Olfr510; Olfr517; Olfr640; Olfr648; Olfr656; Olfr665; Olfr672; Olfr802;	Cnga3|IDBG-145667|ENSMUSG00000026114|12790|; Olfr1034|IDBG-767539|ENSMUSG00000102091|258216|; Olfr1039|IDBG-186659|ENSMUSG00000075204|257950|; Olfr1040|IDBG-186676|ENSMUSG00000075203|404323|; Olfr1053|IDBG-186839|ENSMUSG00000075192|257974|; Olfr1101|IDBG-187182|ENSMUSG00000075167|258584|; Olfr1104|IDBG-187220|ENSMUSG00000075166|258763|; Olfr1115|IDBG-187368|ENSMUSG00000070856|258294|; Olfr1123|ID…
MOLF/EiJ	Olfactory transduction	624	KEGG	8.58156e-30	8.55581e-27	AI747448; Clca1; Clca3; Clca4; Clca5; Clca6; Cngb1; Gm13741; Gm13762; Gucy2d; Olfr1015; Olfr1018; Olfr1019; Olfr1032; Olfr1042; Olfr1045; Olfr1048; Olfr1052; Olfr1053; Olfr1055; Olfr1058; Olfr1061; Olfr107; Olfr10; Olfr1079; Olfr108; Olfr1089; Olfr109; Olfr1095; Olfr1097; Olfr1098; Olfr1100; Olfr1107; Olfr1109; Olfr1110; Olfr1111; Olfr1120; Olfr1121; Olfr1124; Olfr1126; Olfr1128; Olfr1129; Olfr11…	AI747448|IDBG-198021|ENSMUSG00000074195|99709|; Clca1|IDBG-197668|ENSMUSG00000056025|12722|; Clca3|IDBG-198121|ENSMUSG00000028255|23844|; Clca4|IDBG-197951|ENSMUSG00000037033|229927|; Clca5|IDBG-198188|ENSMUSG00000036960|229933|; Clca6|IDBG-198063|ENSMUSG00000068547|99663|; Cngb1|IDBG-183394|ENSMUSG00000031789|333329|; Gm13741|IDBG-486032|ENSMUSG00000090018|259032|; Gm13762|IDBG-188496|ENSMUSG000…
MOLF/EiJ	ECM-receptor interaction	639	KEGG	5.17964e-06	0.00258205	Col11a2; Col24a1; Col27a1; Col4a3; Col4a4; Col4a5; Col5a3; Col6a3; Col6a4; Col6a5; Gp5; Hspg2; Itga8; Itgb6; Lama1; Lama2; Lama3; Lama4; Lama5; Lamb1; Lamb3; Lamc3; Npnt; Reln; Thbs1; Thbs3; Thbs4; Tnc; Tnn; Tnxb;	Col11a2|IDBG-169769|ENSMUSG00000024330|12815|; Col24a1|IDBG-198438|ENSMUSG00000028197|71355|; Col27a1|IDBG-154352|ENSMUSG00000045672|373864|; Col4a3|IDBG-253830|ENSMUSG00000079465|12828|; Col4a4|IDBG-173685|ENSMUSG00000067158|12829|; Col4a5|IDBG-175585|ENSMUSG00000031274|12830|; Col5a3|IDBG-137455|ENSMUSG00000004098|53867|; Col6a3|IDBG-180058|ENSMUSG00000048126|12835|; Col6a4|IDBG-195596|ENSMUSG0…
MOLF/EiJ	Autoimmune thyroid disease	2816	KEGG	4.59187e-05	0.0152603	Cd86; Gm12597; Gzmb; H2-D1; H2-DMb1; H2-Eb1; H2-M10; H2-M10; H2-M10; H2-M10; H2-M10; H2-M2; H2-M9; H2-Q10; H2-Q1; Ifna12; Ifna13; Ifna14; Ifna2; Ifna6; Ifna9; Ifnab;	Cd86|IDBG-158071|ENSMUSG00000022901|12524|; Gm12597|IDBG-706316|ENSMUSG00000096011|242517|; Gzmb|IDBG-167001|ENSMUSG00000015437|14939|; H2-D1|IDBG-177614|ENSMUSG00000073411|14964,14980|; H2-DMb1|IDBG-252191|ENSMUSG00000079547|14999|; H2-Eb1|IDBG-171115|ENSMUSG00000060586|14969|; H2-M10|IDBG-181176|ENSMUSG00000023083|333715|; H2-M10|IDBG-181215|ENSMUSG00000024448|14985|; H2-M10|IDBG-181270|ENSMUSG…
MOLF/EiJ	Laminin interactions	18048	REACTOME	0.000183764	0.0366425	Col18a1; Col4a3; Col4a4; Col7a1; Lama2; Lama3; Lama4; Lama5; Lamb1; Lamb3; Lamc3;	Col18a1|IDBG-166544|ENSMUSG00000001435|12822|; Col4a3|IDBG-253830|ENSMUSG00000079465|12828|; Col4a4|IDBG-173685|ENSMUSG00000067158|12829|; Col7a1|IDBG-200777|ENSMUSG00000025650|12836|; Lama2|IDBG-140720|ENSMUSG00000019899|16773|; Lama3|IDBG-128959|ENSMUSG00000024421|16774|; Lama4|IDBG-144145|ENSMUSG00000019846|16775|; Lama5|IDBG-213777|ENSMUSG00000015647|16776|; Lamb1|IDBG-132841|ENSMUSG000000029…
MOLF/EiJ	Protein digestion and absorption	10377	KEGG	0.000151524	0.0377674	Col11a2; Col12a1; Col13a1; Col14a1; Col15a1; Col17a1; Col18a1; Col22a1; Col24a1; Col27a1; Col4a3; Col4a4; Col4a5; Col5a3; Col6a3; Col6a4; Col6a5; Col7a1; Col9a1; Cpa1; Cpb2; Ctrb1; Dpp4; Kcnk5; Slc3a2; Slc6a19; Slc8a3;	Col11a2|IDBG-169769|ENSMUSG00000024330|12815|; Col12a1|IDBG-187276|ENSMUSG00000032332|12816|; Col13a1|IDBG-156451|ENSMUSG00000058806|12817|; Col14a1|IDBG-141306|ENSMUSG00000022371|12818|; Col15a1|IDBG-145937|ENSMUSG00000028339|12819|; Col17a1|IDBG-174965|ENSMUSG00000025064|12821|; Col18a1|IDBG-166544|ENSMUSG00000001435|12822|; Col22a1|IDBG-261079|ENSMUSG00000079022|69700|; Col24a1|IDBG-198438|ENS…
RF/J	Degradation of the extracellular matrix	19757	REACTOME	7.33255e-05	0.00491281	Adam15; Cdh1; Col4a4; Eln; Mmp11;	Adam15|IDBG-163900|ENSMUSG00000028041|11490|; Cdh1|IDBG-190074|ENSMUSG00000000303|12550|; Col4a4|IDBG-173685|ENSMUSG00000067158|12829|; Eln|IDBG-203188|ENSMUSG00000029675|13717|; Mmp11|IDBG-164112|ENSMUSG00000000901|17385|;
RF/J	Extracellular matrix organization	17713	REACTOME	0.00034179	0.01145	Adam15; Cdh1; Col4a4; Eln; Lama3; Mmp11;	Adam15|IDBG-163900|ENSMUSG00000028041|11490|; Cdh1|IDBG-190074|ENSMUSG00000000303|12550|; Col4a4|IDBG-173685|ENSMUSG00000067158|12829|; Eln|IDBG-203188|ENSMUSG00000029675|13717|; Lama3|IDBG-128959|ENSMUSG00000024421|16774|; Mmp11|IDBG-164112|ENSMUSG00000000901|17385|;
RF/J	ECM-receptor interaction	639	KEGG	0.000592429	0.0132309	Col4a4; Itga10; Itga7; Lama3;	Col4a4|IDBG-173685|ENSMUSG00000067158|12829|; Itga10|IDBG-485869|ENSMUSG00000090210|213119|; Itga7|IDBG-198684|ENSMUSG00000025348|16404|; Lama3|IDBG-128959|ENSMUSG00000024421|16774|;
RF/J	Pathways in cancer	4393	KEGG	0.00272079	0.0455732	Cdh1; Col4a4; Fas; Kit; Lama3; Msh3;	Cdh1|IDBG-190074|ENSMUSG00000000303|12550|; Col4a4|IDBG-173685|ENSMUSG00000067158|12829|; Fas|IDBG-159577|ENSMUSG00000024778|14102|; Kit|IDBG-172083|ENSMUSG00000005672|16590|; Lama3|IDBG-128959|ENSMUSG00000024421|16774|; Msh3|IDBG-171801|ENSMUSG00000014850|17686|;
ST/bJ	Drug metabolism	2796	KEGG	0.00192863	0.0308581	Adh1; Ugt2a3; Ugt2b1; Ugt2b38;	Adh1|IDBG-196460|ENSMUSG00000074207|11522|; Ugt2a3|IDBG-175887|ENSMUSG00000035780|72094|; Ugt2b1|IDBG-175655|ENSMUSG00000035836|71773|; Ugt2b38|IDBG-175934|ENSMUSG00000061906|100559|;
ST/bJ	Ascorbate and aldarate metabolism	669	KEGG	0.00119999	0.0319996	Ugt2a3; Ugt2b1; Ugt2b38;	Ugt2a3|IDBG-175887|ENSMUSG00000035780|72094|; Ugt2b1|IDBG-175655|ENSMUSG00000035836|71773|; Ugt2b38|IDBG-175934|ENSMUSG00000061906|100559|;
ST/bJ	Metabolism of xenobiotics by cytochrome P450	750	KEGG	0.00171782	0.0343565	Adh1; Ugt2a3; Ugt2b1; Ugt2b38;	Adh1|IDBG-196460|ENSMUSG00000074207|11522|; Ugt2a3|IDBG-175887|ENSMUSG00000035780|72094|; Ugt2b1|IDBG-175655|ENSMUSG00000035836|71773|; Ugt2b38|IDBG-175934|ENSMUSG00000061906|100559|;
ST/bJ	Starch and sucrose metabolism	693	KEGG	0.000898103	0.0359241	Sis; Ugt2a3; Ugt2b1; Ugt2b38;	Sis|IDBG-151868|ENSMUSG00000027790|69983|; Ugt2a3|IDBG-175887|ENSMUSG00000035780|72094|; Ugt2b1|IDBG-175655|ENSMUSG00000035836|71773|; Ugt2b38|IDBG-175934|ENSMUSG00000061906|100559|;
ST/bJ	Pentose and glucuronate interconversions	705	KEGG	0.0028655	0.0382066	Ugt2a3; Ugt2b1; Ugt2b38;	Ugt2a3|IDBG-175887|ENSMUSG00000035780|72094|; Ugt2b1|IDBG-175655|ENSMUSG00000035836|71773|; Ugt2b38|IDBG-175934|ENSMUSG00000061906|100559|;
ST/bJ	Porphyrin and chlorophyll metabolism	746	KEGG	0.00390865	0.0446703	Ugt2a3; Ugt2b1; Ugt2b38;	Ugt2a3|IDBG-175887|ENSMUSG00000035780|72094|; Ugt2b1|IDBG-175655|ENSMUSG00000035836|71773|; Ugt2b38|IDBG-175934|ENSMUSG00000061906|100559|;

## Sheet: Sheet2
Pathway Name	Source Name	p-value (corrected)	Gene Symbols
Degradation of the extracellular matrix	REACTOME	0.00491281	Adam15, Cdh1, Col4a4, Eln, Mmp11,
Extracellular matrix organization	REACTOME	0.01145	Adam15, Cdh1, Col4a4, Eln, Lama3, Mmp11,
ECM-receptor interaction	KEGG	0.0132309	Col4a4, Itga10, Itga7, Lama3,
Pathways in cancer	KEGG	0.0455732	Cdh1, Col4a4, Fas, Kit, Lama3, Msh3,
